# Supplementary material for: Research on the prediction of English topic richness in the context of multimedia data
Source: PeerJ Comput Sci. 2024 Apr 16;10:e1967. doi: 10.7717/peerj-cs.1967 (PMC11042032; doi:10.7717/peerj-cs.1967)
Supplement: Supplemental Information 1 [file peerj-cs-10-1967-s001.zip]

Archive with 54 entries (45 files):
- code/
- code/eval/
- code/eval/1/
- code/eval/1/iwslt2016_E01L5.77B0.31
- code/eval/1/iwslt2016_E02L5.12B2.17
- code/eval/1/iwslt2016_E03L4.54B10.11
- code/eval/1/iwslt2016_E04L4.02B17.33
- code/eval/1/iwslt2016_E05L3.63B20.24
- code/eval/1/iwslt2016_E06L3.41B22.82
- code/eval/1/iwslt2016_E07L3.34B23.37
- code/eval/1/iwslt2016_E08L3.11B24.55
- code/eval/1/iwslt2016_E09L3.07B25.13
- code/eval/1/iwslt2016_E10L3.20B25.55
- code/eval/1/iwslt2016_E11L2.98B25.59
- code/eval/1/iwslt2016_E12L2.91B26.49
- code/eval/1/iwslt2016_E13L2.90B26.78
- code/eval/1/iwslt2016_E14L2.87B27.14
- code/eval/1/iwslt2016_E15L2.82B27.20
- code/eval/1/iwslt2016_E16L2.75B27.38
- code/eval/1/iwslt2016_E17L2.69B27.69
- code/eval/1/iwslt2016_E18L2.73B28.00
- code/eval/1/iwslt2016_E19L2.64B28.06
- code/eval/1/iwslt2016_E20L2.60B27.74
- code/fig/
- code/fig/bleu.png
- code/fig/loss.png
- code/fig/lr.png
- code/hparams.py
- code/model.py
- code/modules.py
- code/multi-bleu.perl
- code/prepro.py
- code/requirements.txt
- code/test/
- code/test/1/
- code/test/1/iwslt2016_E19L2.64-29146B23.88
- code/test.py
- code/tf1.2_legacy/
- code/tf1.2_legacy/LICENSE
- code/tf1.2_legacy/README.md
- code/tf1.2_legacy/data_load.py
- code/tf1.2_legacy/eval.py
- code/tf1.2_legacy/fig/
- code/tf1.2_legacy/fig/accuracy.png
- code/tf1.2_legacy/fig/mean_loss.png
- code/tf1.2_legacy/hyperparams.py
- code/tf1.2_legacy/modules.py
- code/tf1.2_legacy/prepro.py
- code/tf1.2_legacy/requirements.txt
- code/tf1.2_legacy/results/
- code/tf1.2_legacy/results/model_epoch_18_gs_30654
- code/tf1.2_legacy/train.py
- code/train.py
- code/utils.py
