# Supplementary material for: Research on the prediction of English topic richness in the context of multimedia data
Source: PeerJ Comput Sci. 2024 Apr 16;10:e1967. doi: 10.7717/peerj-cs.1967 (PMC11042032; doi:10.7717/peerj-cs.1967)
Supplement: Supplemental Information 1 [file peerj-cs-10-1967-s001.zip › code/eval/1/iwslt2016_E01L5.77B0.31]

And I was a lot of the first of the first, I was a lot of the first, I was a lot of the first.
And I was a lot of the first of the first, the first of the first, the first, the first, the first of the first.
And I'm a lot of the first, and I'm going to be a lot of the world.
And the first, "I're a lot of the world.
I'm going to do that I'm going to do that I'm going to be a lot of the world.
And I'm going to be a lot of the world, "I't know, "I't do.
And I'm going to be a lot of the world.
It's a lot.
And I'm going to be a lot of the world, and I'm going to be a lot of the world.
And I'm a lot of the first, and I'm a lot of the first, and I'm going to be a lot of the world, and I'm a lot of the world.
And we're going to be a lot of the world.
And we're going to be a lot of the world, we're going to be a lot of the world.
We're going to be a lot of the world, and we're going to be a lot of the world.
And we're a lot of the lot of the world, we're going to be a lot of the world.
And the first, the first, I'm going to be a lot of the world.
And we're going to be the world, and we're going to be the world.
And the first of the first of the first of the first, we're been been a lot of the world, and the lot of the world.
We're going to be going to be going to be a lot of the world.
And we do?
And we do, we do?
And we're going to be going to be a lot of the world.
I'm going to be a lot of the world, and I'm going to be a lot of the world.
And I was a lot of the first time.
And I'm a lot of the first of the first of the first, and I'm a lot of the first of the first, and I'm a lot of the first of the first, and I'm a lot of the first of the first,
And I was a lot of the first, and I'm going to be a lot.
It's not.
And the first of the first of the world, and the first of the world, and the world, and the world was a lot of the world.
And I'm a lot of the first thing, I'm a lot of the first of the first time.
And I've been been a lot of the world, and the first of the world, and the world was a lot of the world.
And I're going to be a lot of the world, and I're going to be a lot of the world.
I'm going to be a lot of the world, and I'm going to be a lot of the world, and the world was a lot of the world.
And I'm going to be a lot of the first, "I'm going to be a lot of the first, "I'm going to be a lot of the world.
It's a lot of the world, and you're not not not not not not a lot of the world.
And we're not not not not not not not not not, but we're not not not not not not not not not not,
And you know, "I're going to do?
And I'm a lot of the first.
I'm a lot of the first of the world, and I'm a lot of the world.
And I'm a lot of the first thing, I'm a lot of the first of the first, and I'm a lot of the first of the first, and I'm a lot of the first, and I'm a lot of the first of the first of the world.
And I'm a lot of the first thing, I'm going to be a lot of the world.
And I was a lot of the first of the first, I was a lot of the first, I'm been been a lot of the world, and I'm a lot of the world.
And I'm going to be a lot of the world, and I'm going to be a lot of the world, and I'm going to be a lot of the world.
And I'm a lot of the world.
I'm going to be a lot of the world, and I'm going to be a lot of the world.
And I'm a lot of the first of the first of the first of the world, I'm a lot of the world.
And I'm going to be a lot of the world, and I'm going to be a lot of the world, and I'm going to be a lot of the world.
And I've been a lot of the lot of the world, and I're a lot of the world, and I're a lot of the world.
And I've been going to be a lot of the world, and I've been been been been been been a lot of the world, and the world.
And I'm going to be a lot of the world, and I'm going to be a lot of the world, and I're going to be a lot of the world.
And the first of the first of the first, and the first of the first, and the first of the world, and the first, and the first of the world, and the world was a lot of the world.
And I'm going to be a lot of the world, and I'm going to be a lot of the world, and I're going to be a lot of the world.
And I'm going to be a lot of the first, and I'm going to be a lot of the world, and I'm going to be a lot of the world.
And I'm a lot of the first thing, and I'm going to be a lot of the world, and the world is a lot of the world, and the world is a lot of the world.
And we're going to be a lot of the world, and we're going to be a lot of the world.
And the world is a lot of the world, and the world, and the world is a lot of the world, and the world is a lot of the world.
And the first of the first, I'm a lot of the first, and I'm a lot of the first thing.
And the first of the first of the first of the first, the first of the first of the world.
And the world, the world, the world, the world.
It's the world, and the world, the world.
I'm going to be a lot of the world, and I'm going to be a lot of the world.
And I'm going to be a lot of the world, and I'm going to be a lot of the world, and I'm going to be a lot of the world, and I'm going to be a lot of the world.
And I'm a lot of the world, and I'm a lot of the world, and I'm going to be a lot of the world.
And I'm going to be a lot of the world.
Thank you.
And I was a lot of the first of the first, I was a lot of the first, I'm a lot of the first,
And I'm a lot of the first, I'm going to be a lot of the world, and I'm going to be a lot of the world, and I'm going to be a lot of the world.
I'm going to be a lot of the world, and I'm going to be a lot of the world, and I'm going to be a lot of the world.
I'm going to be.
I'm going to be a lot of the world, and I'm going to be a lot of the world.
And we're going to do, we're going to do.
And the first, the first, I'm a lot of the first, the first, the first, the first, the first, the first, the first, the first, the first, the first, the first, the first, the first, the first, the first,
And we're a lot of the world, and we're been been been a lot of the world, and we're a lot of the world, and we're a lot of the world, and we're a lot of the world, and we're a lot of the world.
And we're going to be a lot of the world, and we're going to be a lot of the world, and we're going to be a lot of the world.
And we're going to be a lot of the world, and we're going to be a lot of the world.
And we're going to do, but we're going to do, but we're going to do, but we're going to do,
And the first of the first, the first, the first, the first, the first, the first, the first, the first,
And the first, the first, the first, the first, the first.
And we're going to be a lot of the world, and we're going to be a lot of the world.
And what's a lot of the world, and I're going to do, "I're going to do, "I're not not not.
And the first of the first, and the first, and the first, and the first, and the first, and the first, and the world was a lot of the world.
And the first, I're going to be a lot of the world, "I're going to be the world.
And what's what I're going to do, "I're going to do.
And I're going to do, "I're going to do you?
I'm going to be a lot of the world, and I'm going to be a lot of the world, and I'm going to be a lot of the world, and I'm going to be a lot of the world.
We're going to be a lot of the world.
And we're going to be a lot of the world, and we're going to be a lot of the world, and we're not not not not not not.
And the first of the first, "I're a lot of the first, "I're a lot of the first, "I're a lot of the first.
And the first is a first of the first.
And we're a lot of the world, we're been been been a lot of the world.
I'm going to do you, I'm going to do you.
They're going to be a lot.
And we're going to be a lot of the world.
We're going to be a lot of the world, and we're going to be a lot of the world, and we're not not not not not not not not not to be the world.
The first of the first, "I're a first, "I're a first of the first.
And we're going to be a lot of the world.
And I'm a lot of the first, "I'm going to be a lot of the first, "I'm going to be a lot of the world.
And I'm a lot of the first, I'm going to be a lot of the first, and I'm a lot of the first.
The first, the first, the first, the first, the first, the first, the first,
And I'm going to be a lot of the first, and I'm going to be a lot of the first, and I'm going to be a lot of the world, and I'm going to be a lot of the world.
And the first is a lot of the world.
It's a lot of the world.
And the first of the first, the first, the first, you're a lot of the first, and you're a lot of the first, and you're a lot of the world.
I'm going to be a lot of the world, and I'm going to be a lot of the world, and I'm going to be a lot of the world, and I'm going to be a lot of the world, and I'm going to be a lot of the world.
And you're not going to do you.
And you're going to be a lot of the world, and you're going to be a lot of the world.
We're going to be a lot of the world.
We're going to be a lot of the world.
We're not not not not.
And we're going to be going to be the world, and we're going to be.
It's a lot of the world.
It's a lot of a lot of a lot.
And what you know, you do you do?
The first is the first of the first of the world.
The first is the first of the first of the world.
We're going to be going to be going to be a lot of the world.
And it's a lot of the world, it's not not not not not.
And I're going to be a lot of the world, and we're going to be a lot of the world, and we're going to be a lot of the world, and we're going to be not not not not not not,
I'm going to be a lot of a lot.
It's a lot of the world.
And we're going to be a lot of the world, and we're going to be going to be a lot of the world.
It's a lot of the world.
And it's a lot of the world, and we're going to be a lot of the world.
We're going to be a lot of the world, and we're going to be a lot of the world.
It's a lot of the world.
And the first of the world, the world is a lot of the world, and the world, the world is a lot of the world, and the world is a lot of the world, and the world is a lot of the world.
I'm going to be a lot of the world.
I'm going to be going to be a lot of the world, and I'm going to be going to be a lot of the world.
And I'm a lot of the first, I'm a lot of the first, and I'm a lot of the first, and I'm a lot of the first, and I'm a lot of the first, and I'm a lot of the first, and I'm a lot of the first, and I'm a lot of the first, and I'm a lot of the first, and I'm going to be a lot of the
I'm going to be a lot of the world, and I'm going to be a lot of the world, and I'm going to be a lot of the world, and I're going to be a lot of the world, and you're going to be a lot of the world, and you're going to be a lot of the world.
And I'm a lot of the first, "I're going to be a lot of the world, "I't know, "I't do?
And I'm going to do, "I'm going to do you, "I't do?
I'm going to be the world and I'm going to be.
And what's the first, "I're going to do, "I't know, "I't do?
We're going to be a lot of the world.
We're going to be a lot of the world.
It's a lot of the world, and the world is a lot of the world.
And the first of the first of the first, the first, the first of the first, the first, the first of the first,
And the first of the first, the first, the first, the first, the first, the first, the first, the first, the first, the first, the first, the first, the first, the first, the first, the first, the first,
The first is the first of the world.
And we're going to be a lot of the world, and they're going to be a lot of the world, and they're going to be a lot of the world.
And you're going to be a lot of the world, you're going to be a lot of the world.
We're going to be a lot of the world, and they're going to be a lot of the world, and they're going to be a lot of the world.
And we're going to be a lot of the world.
And you can be the world, and you can be the world, and you're the world?
So you're a lot of the world, you're not not not not not?
It's a lot of the world, and you're a lot of the world.
I'm going to be a lot of the world.
And we're going to be a lot of the world, and we're going to be a lot of the world, and we're going to be a lot of the world.
It's a lot of the world.
It's a lot of the world.
We're going to be a lot of the world, and we're going to be a lot of the world, and we're going to be a lot of the world.
It's not not not not not.
So the first is, you're not not not not the world?
It's the world?
It's not not not not not not.
I'm a lot of a first of the first of the first of the first of the first of the first.
And the first of the first of the first of the world, the world, the world, the world was a lot of the world.
And the first of the first, the first, the first, the first, the first, the first, the first, the first, the first, the first, the first, the first, the first, the first, the first, the first, the first, the first, the first,
And you're a lot of the world, and you're going to be a lot of the world, and you're going to be a lot of the world, and the world, and you're going to be a lot of the world.
And we're going to be a lot of the world.
And the world, the world, the world, the world, the world.
And the first, the first is, the first, the first, the first, the first, the first, the first, the first is?
And the first of the first of the first of the first, that was a lot of the first of the world.
It's a lot.
It's a lot of the world.
And we're going to be a lot of the world.
And you're going to be a lot, and you're going to be a lot.
And we're going to be a lot of the world, and they're going to be a lot of the world.
And you're going to be a lot of the world, and you're going to be a lot of the world.
And the first of the world, we're going to be a lot of the world, and the world, and the world is a lot of the world, and the world is a lot of the world.
What's you?
We're going to be a lot of the world, and we're going to be a lot of the world, and we're going to be a lot of the world.
It's not not not.
It's a lot of the world.
And we're going to be the world, and we're going to be the world, and we're going to be the world.
And the first is a lot of the first of the first, that is a lot of the first of the world, that is a lot of the world.
And the first of the first of the first, we're a lot of the first of the world, and we're a lot of the world, and we're a lot of the world, and we're a lot of the world, and the world, and the world, and the world, and the first of the world, and the world's a lot of the world, and the world, and the first of the world, and the world's a lot
And the first, "I're a first, "I're a lot.
And I'm going to be a lot of the world.
It's a lot of a lot of a lot.
And you're a lot of the world, and you're going to be a lot of the world, and you're a lot of the world, and you're not not not, and you're not not not not not not not, and you're not not not not not not not not not not, and you're not not not not not not not not not not not not not not not not not not not not not not,
What you do you?
And you know, you do you do you?
And I said, "I'm going to do, "I're going to do, "I't do?
We're going to be.
We're to be the lot of the world, and we're to be the world, and we're to be the world, and the world, and we're to be the world, and the world, and the world, and the world, and we're to be the world, and the world, and the world's the world.
Thank you.
And I'm going to be a lot of the world, and I'm going to be a lot of the world.
And I'm a lot of the first of the first of the first, I'm a lot of the first time, and I'm a lot of the first of the first.
I'm going to be a lot.
And the first of the world, and I're going to be a lot of the world, and the world, and the world was a lot of the world.
And I'm going to be a lot of the world, and I've been been been been a lot of the world, and I're going to be a lot of the world.
I'm going to be a lot of the world, and I'm going to be a lot of the world, and I'm going to be a lot of the world.
I'm going to be a lot of the world, and I'm going to be a lot of the world.
We're going to be a lot of the world, and we're going to be the world.
And we're going to be a lot of the world, and we're going to be a lot of the world, and we're going to be a lot of the world, and we're going to be not not not not not not not not, and we're going to be the world.
And we're going to be a lot of the world, and we're going to be going to be a lot of the world.
And the world, and the world, and they're going to be the world.
I'm going to be going to be a lot of the world, and I're going to be going to be a lot of the world, and we're going to be a lot of the world.
And the first, what is, the world, the world, the world?
And it's a lot of the world, that's not not not not not a lot.
And we're going to be a lot of the world, and we're going to be a lot of the world, and we're going to be a lot of the world, and we're going to be a lot of the world, and the world.
And what you're going to be a lot of the world, and you're going to be.
It's a lot of the world, and the world.
And you're not not not not not, and you're not not not not not, and you're not not not not not not not not, and you're not not not not not?
And it's a lot of the world, but you're not not not not not not not not not a lot.
And what's a lot of the first, "I're going to do, "I're going to do?
And you're going to be a lot of the world, and we're going to be a lot of the lot of the world.
And the first of the world, we're going to be a lot of the world, and the world is a lot of the world.
And we're going to be a lot of the world, and they're going to be.
And you know, "I're going to do, "I're going to do?
And you're a lot of the world, and you're going to be a lot of the world, and you're not not not not not not?
And we're going to be a lot of the world, and we're going to be a lot of the world, and we're going to be a lot of the world.
And the first is that the first is a lot of the first of the world, the world is a lot of the world, the world, the world is a lot of the world.
And the world is, the lot of the world, and the world, the world, the world, the world, the world, the world, the world, and the world is a lot of the world, and the world is a lot of the world.
And the world, we're going to be a lot of the world, and the world, and the world is the world, and the world is the world.
And I'm a lot of the first, I'm going to be a lot of the world, I'm going to be a lot of the world.
And the first of the world, the world, the world, the world, the world, the world, the world, the world, the world, the world, the world, the world, the world is the world, and the world, and the world is the world, the world, and the world, the world is the world.
And I'm going to be a lot of the world, and I're going to be a lot of the world.
Thank you.
It's a little.
It's a lot of the world, and it's a lot of the world.
And it's a lot of the lot of the world, and you're a lot of the world.
And you're a lot of the world, and you're going to be a lot of the world.
And it's a lot of the world, and I're going to be a lot of the world, and it's a lot of the world.
It's a lot of the world.
I'm going to be a world and I'm going to be the world.
And we're going to be a lot of the world.
We're going to be a lot of the world, and the world, and the world's going to be a lot of the world.
And we're going to be a lot of the world, and we're going to be a lot of the world, and we're going to be the world.
So you're a lot of the world?
It's not not.
They're going to be a lot of the world.
It's a lot of the world, and you're a lot.
It's a lot of the world.
And I'm going to be a lot of the world, and I'm going to be a lot of the world.
I'm going to be a lot of the world.
It's a lot of the world.
It's a lot.
And what's what we do?
The first of the first of the first of the first of the first of the first of the first of the world.
The first of the first of the first of the first of the first of the first of the world.
The first of the first of the first, the first of the world, the world, the world, the world, the world, the world, the world, the world.
So you're a lot of the world?
What's a lot of the world?
And you're going to do it, you're going to be.
And the first of the world, we're been a lot of the world, and the world is a lot of the world, and the world's a lot of the world.
And we're going to be the world, and we're going to do, and we're going to do, and you're not not not.
And we're going to be going to be a lot of the world.
We're going to be a lot of the world, and we're going to be a lot of the world, and we're going to be a lot of the world.
And what's what we're going to do, "I're going to do, "I're going to do.
And the first, the first, and you're going to be a lot of the world, and the world, and you're going to be the world.
And I're going to be a lot of the world, and we're going to be a lot.
The first of the first of the first of the first, the first of the first,
And I'm going to do that I'm going to do.
So what's the world?
And I'm going to do, "I're going to do?
And I'm going to be a lot of the world, and I'm going to be a lot of the world, and I'm going to be a lot of the world, and I'm going to be a lot of the world.
And I'm going to be a lot of the world, and I'm going to be a lot of the world.
And I'm going to do, I'm going to be a lot of the world, and I'm going to do.
And I'm going to be a lot of the world, and I'm going to be a lot of the world.
And what we're going to do, but we're going to do, but we're going to do.
And I're going to be a lot of the world.
I'm going to be a lot of the world, and I'm going to be a lot of the world.
And the first of the first of the first of the first of the first of the first of the first of the first of the first, the first of the first of the first of the world.
And I'm a lot of the first time, I'm a lot of the first time.
And the first, I'm going to the world.
It's a lot of the world.
And I'm going to be a lot of the world, and I'm going to be a lot of the world.
And I'm a lot of the first, I'm going to be a lot.
The first is a first of the first of the first,
And I'm going to do, I'm going to do, I'm going to do?
And I'm going to do, I'm going to do, I'm going to be a lot of the world.
And I'm going to do, I'm going to be a lot of the world.
I'm going to do it.
And I'm going to be a lot of the world, and I'm going to be a lot of the world.
And I'm going to be a lot of the world, and I'm going to be a lot of the world.
It's a little little little little little little little little little.
And you're going to be a lot of the world, and they're going to be a lot of the world.
And I'm going to do that I're going to be going to do.
And I'm going to be a lot of the world, and I'm going to be a lot of the world, and I'm going to be a lot of the world.
And it's a lot of the world.
It's a lot of a lot.
And I'm going to do it.
It's not not not not.
And I'm going to be a lot of the world, and I'm going to be a lot of the world, and I'm going to be a lot of the world.
And I'm going to be a lot of the world, and I'm going to be a lot of the world.
And we're going to be a lot of the world, and they're going to be a lot of the world.
And we're going to be a lot of the world, and we're going to be a lot of the world.
It's not not not not.
And the world, the world, the world is the world.
And you're not going to do you're going to be a lot of the world.
And you're going to be a lot of the world, but you're going to be a lot of the world.
It's a lot of the world, and the world is a lot of the world.
And you're not not not not not not not a lot of the world, but you're not not not not not not not not not not not not, and you're not not not not not not not.
And we're going to be a lot of the world, and the world was a lot of the world.
And I'm going to be a lot of the world, and I've been going to be a lot of the world, and we're going to be a lot of the world.
And I're going to be a lot of the world, and the world, and we're going to be going to be a lot of the world.
It's a lot of the world, and it's a lot of the world.
And the first is that we're going to be a lot of the world.
And we're going to be a lot of the world, and we're going to be a lot of the world, and we're going to be a lot of the world.
And we're going to be a lot of the world, and we're going to be going to be a lot of the world.
And the first of the world, and the world, and the world is a lot of the world.
And you're going to be a lot of the world.
We're going to be a lot of the world.
And you're not going to be a lot of the world, and you're going to be a lot of the world, and you're not not not not not not.
And you're going to be a lot of the world, and you're going to be a lot of the world, and you're going to be not not not not not not not not.
And you're going to be a lot of the world, but you're going to be a lot of the world.
And you're going to be a lot of the world, and you're going to be a lot of the world, and you're going to be a lot of the world.
Thank you.
I'm going to be a lot.
The first is, the first, the first, the first, the first, the first, the first, the first.
And the first, it's a lot of the world, and it's a lot of the world, and it's a lot of the world, and it's a lot of the world.
It's a lot.
The first, the first, the first, the first, the world, the world.
And I'm a first of the first of the first of the first, I'm a first of the first, and I'm a first of the first of the first of the first of the first.
The first is the first of the first of the world, the world is the world.
The first of the world, the world, the world.
And the first is a first of the first of the first of the first, I'm a lot of the first of the first.
I'm going to be a lot of the world.
And I'm going to be a lot of the world, but I're going to be a lot of the world, and you're going to be a lot of the world, and you're going to be a lot of the world.
I'm going to be a lot of the world, and I'm going to be a lot of the world.
I'm going to be a lot of the world.
And I'm going to be a lot of the world.
I'm going to be the world.
It's the world, and the world is the world.
And I'm a lot of the lot of the world, I'm going to be a lot of the world, and I've been going to be a lot of the world.
And I was a lot of the first time, I'm a lot of the first.
And we're going to be a lot of the world.
It's a lot of the world.
And the first is that is the world.
And you're going to do it.
I'm going to do, I'm going to do, and I'm going to do, and I'm going to do, I'm going to do.
And I'm going to be a lot of the world.
And I'm going to be a lot of the world, and I'm going to be a lot of the world, and I'm going to be a lot of the world.
And we're going to be a lot of the world, and we're going to be a lot of the world, and we're going to be a lot of the world.
And the first is the world.
And you're going to be a lot.
And I'm a lot of the first, and I'm going to be a lot of the world, and I'm going to be a lot of the world.
And I know, "I'm going to do?
And you're a lot of the first thing, you're a lot of the world, but you're a lot of the world.
And I'm going to do, "I'm going to do.
And it's not not not not not not not.
The first of the first, and the first of the first of the first, and the first of the first of the first, and the first of the first, and the first of the world, and the first of the world, and the world's a lot of the world.
We're going to be the world.
And I'm going to be a lot, and I're going to be a lot, and I're going to be the world.
And what's what we do you?
The first of the first of the first of the first of the world.
It's a lot of the world.
It's a lot.
It's a lot of the world, and the world.
So what's not not not not not not?
And the first of the first of the first, it's a lot of the world.
The first of the first of the world, and the first of the world, and the world is a lot of the world.
And I'm going to be a lot of the world, and I'm going to be a lot of the world.
It's a lot of the world, and the world is a lot of the world.
And I'm going to be a lot of the world.
I'm going to be a lot of the world.
And I'm going to be a lot of the world, and I'm going to be a lot of the world, and I'm going to be a lot of the world.
And I'm going to be a lot.
I'm a lot of the first. I'm a lot of the first.
And I'm a lot of the first, and I was a lot of the world, and I've been been a lot of the world.
I'm going to be a lot of the world, and I'm going to be a world, and the world, and the world.
And you're going to be a lot of the world, and you're going to be a lot of the world.
And you're going to be a lot of the world, and you're going to be a lot of the world.
And what's what?
I'm going to be a lot of the world, and I'm going to be a lot of the world.
And the world, we're going to be a lot of the world.
We're going to be.
They're going to be a lot of the world.
And the world is the world, and the world, and the world is the world, and the world is the world.
It's not not not a lot.
I'm going to be a lot of the world, and I'm going to be a lot of the world, and I'm going to be a lot of the world.
And I'm going to do, and I'm going to do, and I'm going to do, and I'm going to do, and I'm going to do,
It's a lot of the world.
I'm going to do, and I'm going to be a lot of the world, and I'm going to be a lot of the world, and I'm going to do, and I'm going to do, and I'm going to do, and I'm going to do,
And I said, "I'm going to do, "I'm going to do, "I'm going to do.
And it's a lot of the world.
It's a lot of the world.
I'm going to do, and I'm going to do, and I'm going to do, and I'm going to do.
And I'm a lot of the first thing, I'm a lot of the first of the first time.
And the first of the first, I're going to be a lot of the world.
And you're going to be a lot of the world, and they're going to be a lot of the world, and they're going to be a lot of the world, and they're going to be a lot of the world.
And the first of the first, it's a lot of the first.
And the world, and the world, and the world, and the world, and the world's the world.
And we're going to be a lot of the world.
And you're going to be, and they're going to be.
And we're going to be going to be a lot, and they're going to be a lot of the world, and they're going to be going to be, and you're going to be.
I'm going to be a lot of the world, and I'm going to be a lot of the world, and I're going to be going to be a lot of the world.
And I've been going to be a lot of the world, and we've been been been been been been a lot of the world.
And what we do, we do?
We're going to be a lot of the world.
And we're going to be not not not not not, and we're not not not not not.
And I'm a lot of the first.
I'm going to be a lot of the world, and I've been going to be a lot of the world.
I'm going to be a lot of the world, and I'm going to be a world.
And you're going to do you.
I'm going to be a lot of the world, and I'm going to be a lot.
It's a lot of the world, and it's not not not not not.
I've going to be a lot of the world, and we're going to be a lot of the world, and the world, and we're going to be a lot of the world.
And I'm going to do that I'm going to do.
I'm going to be a lot of the world, and I'm going to be a lot of the world.
We're going to be a lot of the world.
And you're not not not not not not, you're not not not.
And you know, you're a lot of the world?
And the first is that we're going to be the world.
And you're going to be a lot of the world, and you're going to be a lot of the world, and you're going to be a lot of the world.
And I're going to be a lot of the world, but you're going to be a lot of the world, but you're going to be a lot of the world.
Thank you.
Thank you.
And the first of the first of the first of the first, I'm a first of the first of the first.
It's not not.
And the first, "I'm a first, "I'm a first.
The first of the first of the first of the first of the first of the first of the first, the first of the first, the first of the first of the first, and the first of the first of the first, the first of the first, the first, the first of the first of the first, the first, the first, the first, the first, the first of the first of the first of the first of the first of the first, the first of the first of
I'm going to do, I'm going to do.
And I'm going to be a lot of the world.
And it's a lot of the world, and we're going to be a lot of the world, and we're going to be a lot of the world.
The first of the first, the first, the first, the first, the first, the first, the first, the first, the first, the first, the first, the first of the first,
And the first of the first of the first of the first of the first, I've been been been a lot of the world.
And I'm going to be a lot of the world, and I'm going to be a lot of the world, and I're going to be a lot of the world.
And the first of the first, I're going to be a lot of the world, and the first of the first of the world.
And the first of the first of the first, the first, the first is a lot of the world.
It's a lot of the world, and it's a lot of the world.
And I're going to be a lot of the world, and I're going to be going to be a lot of the world, and I're going to be a lot of the world.
And you're going to be a lot of the world, but you're going to be a lot of the world.
It's not not.
So you're a lot of the world?
And the first of the first of the first, I've been a lot of the world.
And I're going to be a lot of the world.
I'm going to be a lot of the world, and I'm going to be a lot of the world, and the world, and the world, and the world.
It's a lot of the world.
And we're going to be a lot of the world.
And you're going to be a lot.
And you're going to be a lot of the world, and you're going to be a lot of the world.
We're going to be a lot.
And I'm going to be a lot of the world, and the first of the world.
And I'm a first of the first thing, I'm a lot of the first, I'm going to be a first.
And the first of the first of the first of the first, the first, the first of the world, and the first is the world.
And you're not not not not not not not not not not not, but you're not not not not not.
And the first, and they're going to be a lot of the world.
And the first of the world, we're going to be a lot of the world, and the world,
And the first, "I'm a first.
It's a lot of the first thing, and you're a lot of the first, and you're a lot of the world.
And it's a lot of the first thing,
And the first, "I're going to be a lot of the world, "I're going to be a lot of the world.
And the first of the first, I're a lot of the world, and the first of the world, and the first is a lot of the world.
And it's a lot of the world.
And you're going to do, "I're going to do you.
And the world, and the world, and the world's a lot of the world.
And the first of the first, you're a lot of the first, "I're going to be a lot of the world.
And I'm going to be a lot of the world.
And we're a lot of the world, and we're going to be a lot of the world, and we're a lot of the world, and we're a lot of the world, and we're going to be a lot of the world, and we're a lot of the world, and we're going to be a lot of the world, and we're going to be a lot of the world, and we're going to be a
We're going to be a lot of the world.
And I'm going to be a lot of the world, and I'm going to be a lot of the world, and I'm going to be a lot of the world.
And the first, the first is, the first, that is a lot of the first, the first, the first, the first,
And you're going to be a lot of the world, but you're going to be a lot of the world, but you're going to be a lot of the world.
And the first is, the first, the first, the first, the first is, the world, the world, the world, the world is, the world?
And the first of the world, the world, and the first of the world, and the world, and the world is a lot of the world, and the world is a lot of the world.
And the world, and the world was a lot of the world.
And the first is the first, the first, the first,
It's a lot of a lot of a lot.
And the first, the first, the first, the first, the first, the first, the first, the first, the first, the first is the world.
And you know, you do you do you?
It's a lot.
And we're going to be a lot of the world, and we're going to be a lot of the world.
And the first is, the first, that is a lot of the world, and the world, and the world is a lot of the world, and the world is a lot of the world.
And I'm going to be a lot of the world, and I'm going to be a lot of the world.
We're going to be a lot of the world, and we're going to be a lot of the world, and we're going to be a lot of the world.
Thank you.
I'm a lot of the first of the first of the first, and I'm a lot of the first of the first, and I'm a lot of the first of the world.
I'm a lot of the first of the world, and I'm a lot of the world, and I'm a lot of the world, and I'm a lot of the world.
And I'm a lot of the first, I'm going to be.
And I'm a lot of the first of the first, and I'm a lot of the first of the first, and I'm a lot of the first of the world, and I'm a lot of the first of the world, and I'm a lot of the world, and the first of the first of the world, and the first of the first of the world, and the world, and I's a lot of the world, and the world,
And the first is the first of the world.
And I'm a lot of the first of the first, and I'm a lot of the first of the first, and I'm a lot of the first of the world, and I'm a lot of the world.
And I've going to be a lot of the world, and we're going to be a lot of the world, and the world, and we're going to be a lot of the world, and the world, and the world, and the world, and we're going to be a lot of the world, and the world, and the world's not going to be a lot of the world, and the world, and the world's not going to be
I'm a lot of the world, and I'm going to be a lot of the world, and the world, and the world was a lot of the world, and the world, and the world was a lot of the world.
And I'm going to be a lot of the world, and I'm going to be a lot of the world, and I'm going to be a lot of the world, and I'm going to be a lot of the world.
And we're going to be a lot of the world, and the world, and the world's a lot of the world.
I'm going to be a lot of the world, and I've been been a lot of the world, and the world, and the world, and the world, and the world, and the world, and the world's a lot of the world, and the world, and the world's a lot of the world, and the world's a lot of the world, and the world, and the world's a lot of the world, and the world'
I'm going to be a lot of the first, and I'm going to be a lot of the world.
And I've been a lot of the first of the world, and the first of the world, and the first of the world, and the first of the world, and the world, and the world, and the first of the world, and the world was a lot of the world, and the world, and the world was a lot of the world, and the world, and the world was a lot of the world, and the world was a lot of the world, and the
I'm a lot of the lot of the world, and I've been been a lot of the world, and I've been been a lot of the world, and a lot of the world, and a lot of the world, and a lot of the world, and a lot of the world, and a lot of the world was a lot of the world.
And you're going to be a lot of the world, and we're going to be a lot of the world.
And I'm going to be going to be a lot of the world, and I'm going to be going to be.
It's a little?
Thank you.
And I'm a lot of the first, and I'm a lot of the world.
And the first, I'm a lot of the first.
I'm going to be a lot of the world, I'm going to be a lot of the world, and I'm going to be a lot of the world.
And I'm going to be a lot of the world.
And I'm going to be a lot of the world, and I're going to be a lot of the world.
And I'm going to be a lot of the world, I'm going to be a lot of the world, and I'm going to be a lot of the world.
I'm going to do that I'm going to be a lot of the world, I'm going to be a lot of the world.
And it's not not not not not not.
And I'm going to be a lot of the world, and I're going to be a lot of the world.
And I'm going to be a lot of the world, and I're going to be a lot of the world, and I're going to be a lot of the world.
It's a lot.
And I know, what's not?
It's a lot.
And I'm going to be a lot of the world.
It's a lot of the world, and it's a lot of the world.
I'm going to be a lot of the world.
And I'm a lot of the first, I'm going to be a lot of the world.
I'm going to be a lot of the world, and I'm going to be a lot of the world, and I'm going to be a lot of the world.
And I'm a lot of the first of the world, and I'm a lot of the world, and I've been a lot of the world, and I've been a lot of the world, and the world, and the world was a lot of the world, and the world.
And I'm going to be a lot of the world.
And I'm going to be a lot of the world.
I'm going to be a lot of the world, and I'm going to be a lot of the world, and I'm going to be a lot of the world.
I'm going to be a lot of the world, and I'm going to be a lot of the world.
And what's a lot of the first, "I're not not not?
And I'm going to say, "I'm going to do, "I'm going to do.
And I'm going to be a lot of the world, and I'm going to be a lot of the world, and I'm going to be a lot of the world.
And we're going to be a lot of the world, and we're going to be a lot of the world, and we're going to be a lot of the world, and we're going to be a lot of the world.
And I'm a lot of the first thing, I'm a lot of the first thing.
And I'm a lot of the first, "I'm going to be a first, "I'm going to be a lot of the world, and the world.
And I'm a lot of the first, I'm going to be a lot of the world.
And I'm a lot of the first of the world, and I'm going to be a lot of the world, and I've been been a lot of the world, and the world, and I've been a lot of the world, and the world's a lot of the world.
And I'm going to say, "I'm going to do, "I'm going to do, "I't know, "I't know,
And I'm going to do, "I'm going to do, "I'm going to do.
And what's the first, I're not going to do, "I're going to do?
What you're not not not?
And you're a lot of the world, and you're a lot of the world, and you're a lot of the world, and you're a lot of the world.
And I said, "I'm going to be a lot of the first, "I'm going to be, "I'm going to be a lot, "I'm going to do, "I't know, "I't know,
And I'm going to be a lot of the world, and I'm going to be a lot of the world, and I're going to be a lot of the world.
And what you're a lot of the world, you're going to be a lot of the world, but you're going to be a lot of the world.
It's not not not not not not not not not.
And I'm going to be a lot of the world, I'm going to be a lot of the world, and I'm going to be a lot of the world.
And the first, the first is, and the first, and the first, it's a lot of the world, and the world, and the world, and the world, and the world, and the world is, and the world, and the world, and the world is a lot of the world, and the world, and you're not not not not not not not not not not not not not not not not not not not not not not not not not not going to
It's not not not not.
And the first of the world, the world.
And I'm not not not not.
And you're a lot of the first, and you're going to be a lot of the world, and you're going to be a lot of the world, and you're going to be a lot of the world, and you're not not not not not not not not not, and you're not not not not not not not not.
And the first is, "I're a lot of the first, "I're a lot of the first.
And it's a lot of the world, that is a lot of the world, and it's a lot of the world.
And I'm going to be a lot of the world, and I'm going to be a lot of the world, and I'm going to be a lot of the world.
I'm going to do that I'm going to be a lot of the world.
And I'm a lot of the first time, I'm a lot of the first time.
And I'm a lot of the first.
And I was a lot of the first time.
And I'm a lot of the first of the first of the first of the first of the first, I'm a lot of the first.
And I'm a lot of the world, and I'm a lot of the world.
And I'm going to do.
And I'm going to do that I'm going to be a lot of the world.
And the first of the world, and the first of the world, and the world, and the world, and the world, and the world's a lot of the world, and the world, and the world's a lot of the world.
And what's a lot of the first, "I're going to do, "I're going to do?
And I'm going to be a lot of the world, and I'm going to be going to be a lot of the world, and I'm going to be a lot of the world, and I'm going to be going to be a lot of the world.
I'm going to be a lot of the world, and I'm going to be a lot of the world, and I'm going to be a lot of the world.
And I'm a lot of the first, and I'm going to be a lot of the world, and I'm going to be a lot of the world, and I're going to be a lot of the world, and I're going to be a lot of the world.
I'm going to be a lot of the world, and I'm going to be a lot of the world, and I're going to be a lot of the world, and I're going to be a lot of the world.
I'm going to be the world, and the world, and the world, and the world, and the world, and the world was a lot of the world.
And the first, I're going to be a lot of the world, and I're going to be a lot of the world, and the world.
And I'm going to do, "I't do, "I't do?
And I'm going to be a lot of the world, and I've been been been a lot of the world, and I've been been been been a lot of the world.
And what's a lot of the first, "I're going to do?
And I'm going to do, "I're going to be a lot of the world, and I're going to do, and you're going to do, "I're going to do, "I're going to do.
And we're going to be a lot of the world, and we're going to be a lot of the world.
And what's a lot of the world, and we're going to be a lot of the world, and you're going to be a lot of the world.
And I'm not going to do, I'm going to do, "I're going to be a lot of the world, but I'm not not not not not not not not.
And I'm going to be a lot of the world, I'm going to be a lot of the world.
And I said, "I'm going to be a lot of the world, "I're going to be a lot of the world.
And we're going to be a lot of the world, and the world, and the world, and the world, and the world, and the world's a lot of the world.
And I'm a lot of the first, I'm going to be a lot of the first, and I'm going to be a lot of the first, and I'm going to be a lot of the first, and I'm going to be a lot of the first, and I'm going to be a lot of the first, and I'm going to be a lot of the first, I'm going to be a lot of the first thing,
And I'm a lot of the first of the world, and I've been a lot of the world, and I've been a lot of the world.
I'm going to be a lot of the world, and I'm going to be a lot of the world, and I'm going to be a lot of the world, and I'm going to be a lot of the world, and I'm going to be going to be a lot of the world, and I'm going to be going to be going to be going to be going to be going to be a lot of the world.
And we're going to be a lot of the world, and we're going to be a lot of the world, and we're going to be a lot of the world.
Thank you.
I'm a lot of the first, I'm going to be a lot of the first, and I'm a lot of the first, and I'm a lot of the first,
And you're a lot of the first thing, "I't be a lot of the world.
The first of the first of the world, the world is the world, the world, the world, the world is the world, the world, the world.
I'm a lot of the world, and I'm going to be a lot of the world, and I'm a lot of the world, and the world, and the world.
And I'm going to be a lot of the world.
The first of the world, the world, the world, the world, the world, the world, the world, the world, the world, the world, the world.
And the world, the world, the world, the world, the world, the world, the world.
And the first of the world, the world, the world, the world, the world, the world, the world's a lot of the world.
And the world, the world, the world, and the world, and the world, and the world, and the world, the world's a lot of the world.
The first of the first of the first of the first, the first of the first, the first, the first of the first, the first, the first of the world.
The first of the world, the world, the world, the world, the world, the world, the world, the world, the world's the world.
And I've been been a lot of the world, and I've been been been been a lot of the world, and the world, and the world, and the world was a lot of the world.
The first of the first, the first, the first, the first, the first, the first, and the first, the first, the first, the first, the world.
And I was a lot of the first, and I was a lot of the first, and I was a lot of the first, and I was a lot of the world, and I was a lot of the world.
And I've been a lot of the world, and the first of the world, and the first of the world, and the world, and the first of the world, and the world, and the world was a lot of the world, and the world, and the world was a lot of the world, and the world was a lot of the world.
And I'm a lot of the first of the first of the first of the first, I'm a lot of the first, and I'm a lot of the first of the world.
I'm a lot of the world, and I've been been a lot of the world, and the world, and the world, and the world, and the world, and the world, and the world was a lot of the world, and the world, and the world's a lot of the world, and the world's a lot of the world.
And the world, and the world, and the world.
The first of the first of the first of the first of the first of the first of the world, the world.
And we're going to be a lot of the world, and we're going to be a lot of the world, and we're going to be a lot of the world.
And we're been a lot of the world, and we're been been been a lot of the world.
And we're going to be a lot of the world, and we're going to be a lot of the world.
And the first of the first of the first of the first of the first of the world, and the first of the world.
And we're been a lot of the world, and we're been been been a lot of the world, and we're been been been a lot of the world.
And the first of the world, the world, the world, the world, the world, the world, the world, and the world, the world, the world, and the world.
The first of the first, the first, the first, the first, the world, and the world.
I'm going to be a lot of the world, and I'm going to be a lot of the world.
And I've going to be a lot of the world, and I've been going to be a lot of the world, and we're going to be a lot of the world.
We're going to be a lot of the world.
The first of the world, and the world, the world, the world.
The first of the world, and the world, and the world, the world, the world, and the world are the world.
And you're not not.
And what's what?
The world is the world, and the world, and the world, and the world are the world, and the world are the world, and the world are the world.
And the world, the world, the world, the world, the world, the world, the world, the world is the world.
And the world, the world, the world, the world, and the world, and the world is a lot of the world, and the world's a lot of the world.
The first of the world, the world, the world, the world, the world, the world is a lot of the world.
We're going to be a lot of the world, and we're going to be a lot of the world.
We're going to be a lot of the world, and we're going to be the world.
And we're going to be a lot of the world, we're going to be a lot of the world, and we're going to be a lot of the world, and we're going to be a lot of the world.
The first of the world, the world, the world, the world, the world is a lot of the world.
And the first of the world, the first of the world, and the world is a lot of the world, and the world is a lot of the world.
It's a lot of the world.
And we're going to be a lot of the world, and we're going to be a lot of the world.
And the first of the first, "I're a first, "I're a first, "I're a first, "I're a first.
And the first of the first, the first, the first, the first, the first, the first, the first, the first, the first, the first, the first, the first, the first, the first, the first, the first, the first, the first, the first, the first, the first, the first, the first, the first, the first, the first, the first of the first, the first, the first is, the first, the first
And the first of the first of the first, the first of the world, the world, the world, the world, the world.
And the first, "I're going to be a lot of the world.
And I'm a first, "I'm a lot of the first, "I'm going to be a first.
And the first of the world, the world, the world is the world.
Thank you.
And I'm going to be a lot of the world, and I'm going to be a lot of the world, and I'm going to be a lot of the world.
And I'm going to be a lot.
And we're going to be the world, and we're going to be a lot of the world, and we're going to be the world, and we're going to be the world.
And I'm going to be a lot of the world, I'm going to be a lot of the world, and I'm going to be a lot of the world.
And I was a lot of the first, I was a lot of the first, I was a lot of the first, I'm a lot of the first,
And I'm going to be a lot of the world, and I'm going to be a lot.
And I was a lot of the first of the first of the first of the first of the first years,
And we're going to be a lot of the world, but we're going to be a lot of the world, and we're going to be a lot of the world.
We're going to be the world, and we're going to be the world, and we're going to be the world.
I'm going to be.
I'm going to be a lot of the world, and I'm going to be a lot of the world.
And I'm going to be a lot of the world, and I'm going to be a lot of the world, and I'm going to be a lot of the world.
And the first of the first, the first, the first, the first, and the first of the first of the first, and the first of the first, and the first of the first of the world.
And we're going to be a lot of the world, and they're going to be a lot of the world.
And the first of the first of the first, the first of the first of the first.
And the world, the world, the world, the world, and the world, the world, and the world, and the world, the world's a lot of the world.
And the first of the first of the first of the first, I've been been a lot of the world, and the first of the world, and the world was a lot of the world.
I'm going to do, and I'm going to do, and I'm going to do.
It's a lot of the world, and the world is a lot of the world.
The first of the world, the world is the world, and the world is the world.
And you're going to be a lot of the world, and the world, and you're going to be a lot of the world.
It's a lot of the world.
And I'm going to be a lot of the world.
I'm going to be a lot of the world, and I'm going to be a lot of the world, and I'm going to be going to be a lot of the world.
I'm going to be a lot of the world, I'm going to be a lot of the world.
I'm going to be a lot of the world, and I'm going to be a lot of the world.
And I've been a lot of the world, and a lot of the world.
I'm going to be a lot of the world, and I'm going to be a lot of the world, and I'm going to be a lot of the world, and I'm going to be a lot of the world.
I'm going to be a lot of the world, and I'm going to be a lot of the world, and I'm going to be a lot of the world.
And I was a lot of the first of the first, I was a lot of the first, and I was a lot of the first of the world.
And I'm a lot of the first, and I'm going to be a lot of the world, and I'm going to be a lot of the world.
I'm going to be a lot of the world.
And I'm going to be a lot of the world, and I're going to be a lot of the world.
I'm going to be a lot of the world, and I'm going to be a lot of the world, and I'm going to be a lot of the world.
And the first, I'm a lot of the first, "I're a lot of the first, "I're a lot of the first,
It's a lot of the world.
And I'm going to be a lot of the world.
And the first of the first, the first, and the first, the first, the first, and the first, the first, and the first is a lot of the world.
The first of the first,
And we're going to be a lot of the world, and they're going to be a lot of the world.
It's a lot of the world, and we're going to be a lot of the world.
And the world, we're going to be a lot of the world, and the world, and the world, and the world, and the world's a lot of the world.
And I'm going to be a lot of the world, I'm going to be a lot of the world.
It's a lot of the world, and the world is a lot of the world, and the world.
And we're going to be a lot of the world, and we're going to be a lot of the world.
And I'm a lot of the first, I'm going to be a lot of the world, and I'm going to be a lot of the world.
And I'm a lot of the first, I'm a lot of the first, I'm going to be a lot of the world.
And I'm going to be a lot of the world, and I'm going to be a lot of the world.
And I'm going to be a lot of the world, and I'm going to be a lot of the world.
And we're going to be a lot of the world, we're going to be a lot of the world, and we're going to be a lot of the world.
I'm a lot of the world.
And I're going to be the world?
And I'm not not not?
And I'm going to be a lot of the world, and I're going to be a lot of the world.
And I'm a lot of the first thing, I'm going to be a lot of the world.
I'm going to be a lot of the world.
And I'm a lot of the first time, I'm going to be a lot of the world.
And I was a lot of the first of the first, and I was a lot of the first of the first, and I was a lot of the first of the world.
And I'm going to be a lot of the world, and I've been going to be a lot of the world.
And the first of the lot of the world, we're been been a lot of the world.
And I'm a lot of the first of the world, and I've been a lot of the world, and I've been a lot of the world.
And I'm going to be a lot of the world, and I'm going to be a lot of the world, and I've been going to be a lot of the world.
And we're going to be a lot of the world, and we're going to be a lot of the world.
And the first of the first, the first, the first, the first, the first, the first, the first,
And I're going to be a lot of the world, and the world.
And I'm going to be a lot of the world, and I'm going to be a lot of the world.
And I'm going to be a lot of the world, and I'm going to be a lot of the world, and I'm going to be a lot of the world.
And I'm a lot of the first, and I'm going to be a lot of the world.
And I'm going to be a lot of the world, and I've been been been been been been a lot of the world, and I've been going to be a lot of the world.
And we've been been a lot of the first, and we've been been been a lot of the world.
And I was a lot of the first, I was a lot of the first, and I was a lot of the first, and I was a lot of the first, and I was a lot of the first,
And I'm a lot of the first of the first of the first of the first.
I'm going to be a lot of the world, and I'm going to be a lot of the world, and I'm going to be a lot of the world.
I'm going to be a lot of the world, and I'm going to be a lot of the world, and I'm going to be a lot of the world, and I'm going to be a lot of the world.
I'm going to be a lot.
And what's a first, "I're going to do, "I't do?
I'm going to be a lot of the world.
And I'm a lot of the world, and I've been been been a lot of the world, and I've been been been been a lot of the world, and I've been been a lot of the world.
And I said, "I'm going to be a lot of the world, "I't do, "I't do.
And I'm going to do you, "I't do.
And "I're a lot of the first, "I're going to be the world.
I'm a lot of the first thing, I'm a lot of the first.
And I've been a lot of the world, and the first of the world, and the first of the world, and the first of the world, and the world was a lot of the world, and the world was a lot of the world.
And I'm going to be a lot of the world, and I'm going to be a lot of the world, and I've been going to be a lot of the world.
We're going to be a lot of the world, and they're going to be a lot of the world, and they're going to be a lot of the world.
And the world, the world, the world, the world, the world, the world, the world, and the world.
We're going to be the world, and we're going to be the world, and we're going to be the world, and we're going to be the world, and we're going to be the world.
I'm going to be a lot of the world, and I'm going to be a lot of the world, and I'm going to be a lot of the world.
I'm going to be a lot of the world, and I'm going to be a lot of the world.
Thank you.
I'm going to be a lot of the world.
I'm going to do it, I'm going to do.
I'm going to be a lot of the world.
It's a lot of the world, and the world.
And I're going to be a lot of the world, but I're going to be a lot of the world.
And it's a lot.
And I're going to be a lot and the world, and they're going to be a lot.
It's a lot of the world. It's a lot.
And you're going to be a lot of the world, and you're going to be a lot of the world.
And I'm going to be a lot of the world, and I'm going to be a lot of the world, and I'm going to be a lot of the world, and I're going to be a lot of the world.
It's a little little. It's a little.
And I'm a lot of a lot of the world.
And I'm going to be a lot of the world.
And I'm a lot of the first, and I'm going to be a lot of the first, and I'm a lot of the first, and I'm a lot of the first, and I'm going to be a lot of the world, and I've been a lot of the lot of the lot of the world, and I've been going to be a lot of the world, and I've been going to be a lot of the world
What's what you do?
We're going to be going to be a lot.
And we're going to be a lot of the world, and we're going to be a lot of the world, and we're going to be a lot of the world.
And I'm going to be a lot of the world, and I'm going to be a lot of the world, and I'm going to be a lot of the world, and I'm going to be a lot of the world.
And the world is, the world, the world, the world, the world, the world is, the world, and the world is a lot of the world, and the world is the world.
It's a lot of the world, and the world is a lot of the world.
And the first of the world, that is a lot of the world, and the world, and the world is a lot of the world, and the world is a lot of the world.
And I'm going to do, I'm going to do, I'm going to be a lot of the world, I'm going to be a lot of the world.
I was a lot of the first, I was a lot of the first, and I was a lot of the first, and I was a lot of the world.
And I'm a lot of the first, I'm going to be a lot of the world.
It's a lot of a lot.
And I'm going to be a lot of the world, and I'm going to be going to be a lot of the world.
And the first of the world, and the first of the world, and the world, and the world, and the world, and the world, and the world, and the world, and the world, the world was a lot of the world.
And I'm going to be a lot of the world, and I'm going to be a lot of the world.
And the first of the first, the first, and the first of the first, and the first of the first, and the first, and the first is a lot of the world, and the world, and the world is a lot of the world.
It's a lot.
And I'm going to be a lot of the world, I'm going to be a lot of the world, and I'm going to be going to be a lot of the world.
And I'm going to be a lot of the world, and I'm going to be going to be a lot of the world, and I'm going to be a lot of the world.
And we're going to be the world, and we're going to be a lot of the world, and we're going to be the world.
It's a lot of the world, and it's a lot of the world.
I'm going to be going to be a lot of the world, and I'm going to be going to be a lot of the world.
It's not not not.
And we're going to be a lot of the world, and we're going to be a lot of the world, and we're going to be a lot of the world.
And we're going to be a lot of the world, and we're going to be a lot of the world.
And I'm going to do I'm going to do.
Thank you.
And the first of the first of the first of the world, and the first of the world, and the first of the world, and the world was a lot of the world.
And we're going to be a lot of the world, and we're going to be a lot of the world, and we're going to be a lot of the world.
I'm going to be a lot of the world, and the world, and the world is a lot of the world, and the world is a lot of the world.
And we're going to be a lot of the world, and we're going to be a lot of the world, and we're going to be a lot of the world, and we're going to be a lot of the world.
And I'm a lot of the first of the first, and I'm a lot of the first of the first, and I'm a lot of the first, and I'm a lot of the first, and I'm a lot of the first, and I'm a lot of the lot of the lot of the lot of the world, and I'm a lot of the world, and I'm a lot of the lot of the world, and I
And the first, you're going to be the world, and you're going to be the world, and the world, and you're not not not not not not not not not.
So the first is the world?
And what's a lot of the world.
And I'm going to be a lot of the world, and I're going to be a lot of the world, and the world, and I're going to be a lot of the world, and the world is a lot of the world.
It's a lot of the world, and it's a lot.
And I'm going to do that you're going to be a lot of the world, and I're going to do.
And the first of the world, the world, the world, the world, the world, the world, the world, the world, the world is a lot of the world.
And the world is the world, and the world is a lot of the world, and the world is a lot of the world.
The world is the world, and the world, and the world is the world, and the world.
And you're a lot of the world, you're going to be a lot of the world.
And the world is the world, the world, the world, the world, the world, the world is the world, and the world is the world.
And you're not going to be a lot of the world, and you're going to be a lot of the world, and you're not not not not not not not not to be a lot of the world.
It's a lot of the world.
And it's a lot of the first thing, a lot of the first, a lot of the world.
And you're a lot of the world, you're going to be the world?
And the world, the world, the world, the world, and the world, and the world are the world.
It's a lot of the world, but you're not not a lot.
And I'm a lot of the first thing, that was a lot of the world, and I'm going to be a lot of the world.
And you're not not not not not not, but you're going to be a lot of the world, but you're not not not not not not not not.
And the world is the world, and the world, and the world is the world, and the world is the world.
And you're going to be a lot of the world, and you're going to be a lot of the world, and you're going to be a lot of the world, and you're going to be a lot of the world.
And what's a lot of the first thing, "I're going to be?
And you're going to be a lot of the world, but you're going to be a lot of the world, but you're going to be a lot of the world, but you're not not not not not not not not not not not not not not not not.
And we're going to be a lot of the world, and we're going to be a lot of the world, and we're going to be a lot of the world, and we're going to be a lot of the world, and we're going to be a lot of the world, and we're going to be a lot of the world.
And we're going to be going to be the world, and we're going to be the world.
And you're going to be.
And you're a lot of the world, but you're not not not not a lot of the world, and you're not not not not not not not not?
And we're going to be a lot of the world.
And we're going to be a lot of the world, and we're going to be a lot of the world, and we're going to be a lot of the world, and we're going to be a lot of the world.
It's not not not not not not not not.
It's a lot of the world.
And the first of the world, we're going to be a lot of the world, and we're going to be the world.
And the first of the first, the first, and the first, the first, the first, and the first, the first, and the first is a lot of the world.
And we're a lot of the world, and we're a lot of the world, and we're a lot of the world, and we're a lot of the world, and we're a lot of the world, and the world, and we're a lot of the world, and the world, and we're going to be a lot of the world, and the world, and the world, and the world, and the world, and the world
And we're going to be a lot of the world, and we're going to be a lot of the world.
And you're going to be a lot of the world, and you're going to be a lot of the world.
And we're going to be a lot of the world, and we're going to be going to be a lot of the world, and we're going to be the world.
And we're going to be a lot of the world, and we're going to be a lot of the world, and we're going to be a lot of the world, and we're not not not not not not not not to be, and we're not not not not not not not not not not not not not not not to be to be to be to be the world, and we're not not not not not not not not not not not not
So what's what we do?
And the first is the world.
We're going to be a lot of the world, and we're to be a lot of the world, and we're to be a lot of the world, and we're to be a lot of the world, and we're to be a lot of the world, and we're going to be to be to be a lot of the world, and we're going to be a lot of the world, and we're going to be a lot of
And the first is a lot of the world, and the first of the world, that is a lot of the world, and the world is a lot of the world, and the world is a lot of the world, and the world is a lot of the world.
And the first of the first of the first, we're a lot of the world, and we're a lot of the world, and the world, and the world, and the world, and the world, we're a lot of the world, and the lot of the world, and the world, and the world is a lot of the world, and the lot of the world, and the world, and the world is a lot of the world is a lot of the
And it's not not not not not not.
And you're going to be a lot of the world, and you're going to be a lot of the world.
We're going to be a lot of the world.
So what's what?
And we're going to be a lot of the world, and we're going to be a lot of the world, and we're going to be a lot of the world.
And we're going to be the world, and the world, and we're going to be the world, and the world, and the world, the world, the world's the world.
And we're a lot of the world, and we're going to be a lot of the world, and we're a lot of the world, and we're a lot of the world, and we're a lot of the world, and we're a lot of the world, and we're a lot of the world, and the world, and the world, and the world, and we're a lot of the world, and we're going
Thank you're a lot.
We're going to be the world, and the world's not not not not the world.
We're going to be a lot of the world, and we're going to be a lot of the world, and we're going to be a lot of the world.
And I'm going to be a lot of the world, and I've been been been been been been a lot of the world, and I've been been a lot of the world.
And the first of the first, I're going to be a lot of the world, "I're going to be a lot of the world.
We can do we do that we do?
We can do the world, and we can be the world, and we can do the world?
We can be the world, and we can be the world, and we can be the world, and we can be the world.
I'm going to be a world and I'm going to be.
And I'm a lot of the first of the first of the first of the world, and I'm a lot of the first of the world, and the first of the world, and the first of the world.
I'm going to be a lot of the world, and I'm going to be a lot of the world.
And the first of the first of the world, the world, the world is the world, the world, the world, the world is the world.
I'm going to be a lot of the world, and I'm going to be a lot of the world, and I'm going to be a lot of the world.
And I'm going to be a lot of the world.
And I'm a lot of the first, and I'm a lot of the world, and I'm a lot of the world.
I'm going to be a lot of the world, and I'm going to be a lot of the world, and I'm going to be a lot of the world.
And I'm going to be a lot of the world, and I'm going to be a lot of the world.
It's a lot of the world, and it's not not not not not not.
And I'm a lot of the first of the first, and I'm a lot of the first of the first, and I'm a lot of the first of the first, and I'm a lot of the first, and I'm a lot of the first of the first, and I'm a lot of the first, and I'm a lot of the first of the first of the first of the first of the first of the first of the first thing
I'm going to be a lot of the world, and I'm going to be a lot of the world, and I'm going to be a lot of the world.
I'm going to be a lot of the world, and I'm going to be a lot of the world.
And I'm going to be a lot of the world, "I't know, "I't be a lot of the world.
And I'm a lot of the first, "I'm going to be a lot of the world.
And I said, "I'm going to be a lot of the world.
And I said, "I'm going to be a lot of the world.
And I said, "I'm going to be a lot of the world.
And I said, "I'm going to be a lot of the world, "I't do.
And I said, "I'm going to be a lot of the world.
And I said, "I'm going to be a lot of the world.
And I've been a lot of the world, and I've been been been a lot of the world, and the world, and the world was a lot of the world.
It's not not not not not not not.
It's a lot of the world, and the world, and the world is a lot of the world.
And we're going to be a lot of the world, and we're going to be a lot of the world, and we're going to be a lot of the world.
I'm going to be a lot of the world, and I'm going to be a lot of the world, and I'm going to be a lot of the world, and the world, and the world, and the world, and the world was a lot of the world.
We're going to be a lot of the world, and we're going to be a lot of the world, and we're going to be a lot of the world.
And we're going to be the world, and we're going to be the world.
And the world is a lot of the world, and the world, and the world is a lot of the world, and the world is a lot of the world.
And I've going to be a lot of the world, and we're going to be a lot of the world, and we're going to be a lot of the world.
And the first of the world, the world is the world.
We're going to be a lot of the world, and we're going to be a lot of the world, and we're to be a lot of the world, and we're going to be a lot of the world, and we're going to be a lot of the world, and the world, and we're going to be a lot of the world.
Thank you.
Thank you.
And I'm going to be a lot of the world, I'm going to be a lot of the world, and I've been going to be a lot of the world.
And we're not not not.
And I'm going to do that I'm going to be going to be a lot of the world.
It's a lot of the world.
We're going to be a lot of the world, and we're going to be a lot of the world, and we're going to be a lot of the world.
And the first of the world, the world, and the first of the world, and the world, and the world is a lot of the world.
And I've been a lot of the first of the first of the first of the first, and I've been a lot of the first of the first of the world, and a lot of the first of the world.
And the first is a lot of the world, the world is a lot of the world.
And we're going to be a lot of the world, and the world, and we're going to be a lot of the world, and the world, and the world, and the world, and we're going to be a lot of the world, and the world, and the world, and the world, and we're going to be a lot of the world.
And we're going to be a lot of the world, and we're going to be not not not not not not not not, and we're not not not not not not not not not not not.
It's a lot of the world, and it's a lot of the world, and it's a lot of the world, and it's not not not not not not not not not not.
And it's a lot of the world, and you're not not not not not not not not not not not not.
And what you do you do, you do you do?
And you're a lot of the world, "I're going to be a lot of the world, but you're not not not not not?
It's a lot of a lot of the world.
It's a lot of the world, and the world's a lot of the world.
And I've going to be a lot of the world, and we're going to be a lot of the world, and we're going to be a lot of the world.
It's a lot of the world, and it's a lot of the world.
And we're going to be a lot of the world, and we're going to be a lot of the world, and we're going to be a lot of the world, and we're not not not not not not not not not not not not not to be a lot of the world.
And it's a lot of the world, and it's a lot of the world.
And you're going to be a lot of the world, but you're going to be a lot.
And we're a lot of the world, we're going to be the world, and we're going to be the world.
And the first of the first of the world, the world, the world is a lot of the world.
We're going to be a lot of the world.
And the first, the first, the world, the world.
And the first of the world, and the first is a lot of the world, and the world is a lot of the world.
And the world, we're going to be a lot of the world, and the world, and the world, and the world, and the world, and the world, we're a lot of the world, and the world, and the world, and the world is a lot of the world, and the world, and the world's a lot of the world,
So you're not not not not a lot of the world, and you're not not not not not not not?
It's a lot of the world.
We're going to be a lot of the world.
And we're going to be a lot of the world, and we're going to be a lot of the world.
We're going to be a lot of the world.
It's a lot of the world, and you're going to be a lot.
And we're not not not not not, and we're not not.
And you're going to be a lot of the world, but you're not not not.
And we're not not not not not not not, we're not not not.
We're going to be a lot of the world.
We're going to be a lot of the world, and we're going to be a lot of the world.
We're going to be a lot of the world.
We're going to be a lot of the world, and we're going to be a lot of the world, and we're going to be a lot of the world.
And we're going to be a lot of the world, and we're going to be a lot of the world.
And we're going to be the world, we're going to be the world, and we're going to be the world.
And we're going to be a lot of the world, and we're going to be a lot of the world, and we're going to be a lot of the world.
We're going to be a lot of the world, and we're going to be a lot of the world.
And I've been going to be a lot of the world, and we're going to be a lot of the world, and we're going to be a lot of the world.
Thank you.
And we're not not not not, but we're not not not not not, and we're not not not not, and you're not not not?
What you do you do?
And it's a lot of the world, and it's not not not not not not not not not not not.
We're going to be a lot of the world.
And we're going to be a lot of the world, we're going to be a lot of the world, and we're not not not not not not not not not not not.
So the first of the world?
It's not not not.
And I'm going to be a lot of the world, and I'm going to be a lot of the world, and I'm going to be a lot of the world, and I're going to be a lot of the world.
And I'm a lot of the world.
And the world, we're going to be a lot of the world, and the world, and the world, and the world is a lot of the world, and the world, and the world's not not not not not not not not not.
Thank you.
Thank you're a lot.
Thank you.
I'm a lot of the first of the first, I'm a lot of the first.
And the first of the world, the first is the world, and the world is the world.
The first of the first of the world, the world is a lot of the world, and the world is a lot of the world.
And the world, the world, the world, and it's not going to be.
They're going to be the world.
And I'm a lot of the world, and I'm a lot of the world, and I'm a lot of the world.
And we're going to be a lot of the world, and we're going to be a lot of the world, and we're going to be a lot of the world.
And I'm going to be a lot of the world.
It's a lot of the world, and the world, and the world's a lot of the world, and the world.
And the world, and the world.
And the first is a lot of the world, the world.
And I'm going to be a lot of the world, and I'm going to be a lot of the world.
And I'm a lot of the first of the first, and I'm a lot of the first of the first, and I'm a lot of the world.
I'm going to be a lot of the world.
And I was a lot of the first years,
And I'm going to be a lot of the world, and I're going to be a lot of the world.
I'm going to be a lot. I'm going to be.
I'm a lot of a lot of a first. I'm a lot of the first.
I'm going to be a lot of the world, and I'm going to be a lot of the world.
It's a lot of the world.
And you're going to be a lot of the world, and you're going to be a lot of the world, and you're not not not not not not not.
And the world, and the world, and the world.
I'm a lot of the first, and I'm going to be a lot of the world, and I'm going to be a lot of the world.
And the world, the world, the world.
I'm a lot of a lot.
And I'm a lot of the first, I'm a lot of the first, and I'm going to be a lot of the world, and I'm a lot of the world.
I'm a lot of the world, and I'm going to be a lot of the world, and I'm going to be a lot of the world.
I'm going to be a lot of the world, and I'm going to be a lot of the world.
It's a little little little little little little little little little little.
And I'm going to be the world.
And I'm a lot of the first of the first of the first of the first, I'm a lot of the first, and I'm a lot of the world.
And the first of the first, the first of the world.
And you're going to be a lot of the world, and the world's going to be a lot of the world.
And what's the world, the world, and the world.
And I'm going to be a lot of the world, and I'm going to be a lot of the world.
Thank you.
I'm going to be a lot of the world, and I'm going to be a lot of the world.
And we're going to be the world.
And the first of the first, I'm going to be a lot.
And I'm going to be a lot of the world, and I'm going to be a lot of the world.
And I said, "I'm going to do.
I'm going to be a lot of the world, and I'm going to be a lot of the world.
And I'm going to be a lot of the world, and I'm going to be a lot of the world.
And the first of the world, we're going to be a lot of the world, and the world, and the world is a lot of the world.
And I'm a lot of the first of the first, I'm a lot of the first, and I'm a lot of the first time, and I'm a lot of the first of the world.
And I've been been a lot of the world and the world.
I'm going to be going to be a lot of the world, and I'm going to be going to be a lot of the world, and I'm going to be a lot of the world.
And I'm a lot of the first, I'm a lot of the first, I'm going to be a lot of the first, and I'm a lot of the first, and I'm a lot of the first,
And I'm going to do.
I'm a lot of the first time, and I'm a lot of the world.
And I'm going to be a lot of the world, and I'm going to be a lot of the world.
And I'm going to be a lot of the world, and I've been going to be a lot of the world, and I've been going to be a lot of the world.
I'm a lot. I'm a lot. I'm a lot.
And you're not not going to be a lot of the world, but you're not not not not not.
It's not not not a lot.
It's a lot of the world.
So the first is the world?
And I'm a lot of the first, I'm going to be a lot of the world.
And I'm going to be a lot of the world, and I'm going to be a lot of the world.
And I'm going to do, I'm going to be a lot of the world, and I'm going to be a lot of the world.
It's a lot of the world, but you're not not not not.
And I'm going to be a lot of the world, and I're going to be a lot of the world.
Thank you.
And I'm a lot of the first, I'm going to be a lot of the world, and I'm going to be a lot of the world, and I'm going to be a lot of the world.
It's a lot of a lot of the world, and you're a lot of the lot of the world.
And the first of the world, we're been been been been a lot of the world.
And I'm a lot of the first, I'm a lot of the first, and I'm a lot of the first, and I was a lot of the first, and I'm a lot of the first, and I'm a lot of the first of the first.
And we're going to be a lot of the world, and we're going to be a lot of the world.
And you know, you're going to be a lot of the world.
And I'm a lot of the first, "I'm going to be a lot of the first, "I're a lot of the first, "I're a lot of the first, "I'm a lot of the first, "I'm a lot of the first.
And we're going to be a lot of the world, we're going to be a lot of the world.
And you're a lot of the world, you're going to be a lot of the world.
And it's a lot of the world, and I're going to be a lot of the world.
And we're going to be going to be a lot of the world, and we're going to be going to be.
It's a lot of the world.
And I'm going to be a lot of the world, and I'm going to be a lot of the world, and I'm going to be a lot of the world.
It's a lot of the world, and it's a lot of the world,
We're going to be a lot of the world, and we're going to be a lot of the world, and we're going to be a lot of the world, and we're going to be a lot of the world.
And we're going to be a lot of the world, and we're going to be a lot of the world, and we're going to be a lot of the world, and we're going to be a lot of the world.
And we're going to be a lot of the world, and we're going to be a lot of the world.
And we're going to be a lot of the world, and we're going to be a lot of the world, and we're going to be a lot of the world, and we're going to be a lot of the world.
And I'm going to be a lot of the world, and I've been been been been been been a lot of the world.
And I'm going to be a lot of the world, and I're going to be a lot of the world, and the world.
And we're going to be a lot of the world, and they're going to be a lot of the world.
And I'm going to be a lot of the world, but we're going to be a lot of the world.
And I'm going to be a lot of the world, and I'm going to be a lot of the world.
I'm going to be a lot of the world, I'm going to be a lot of the world, and I'm going to be a lot of the world.
I'm going to be the world.
I'm going to be a lot of the world, and I're going to be a lot of the world, and you're going to be a lot of the world.
Thank you.
BLEU = 0.31, 13.9/1.2/0.1/0.0 (BP=1.000, ration=1.134)
