# Supplementary material for: Research on the prediction of English topic richness in the context of multimedia data
Source: PeerJ Comput Sci. 2024 Apr 16;10:e1967. doi: 10.7717/peerj-cs.1967 (PMC11042032; doi:10.7717/peerj-cs.1967)
Supplement: Supplemental Information 1 [file peerj-cs-10-1967-s001.zip › code/eval/1/iwslt2016_E02L5.12B2.17]

When I was a year, I was a little bit of the first-old, I was a little bit of the pic.
My father was to be a little bit of his head, the first one-old man.
He was very good, because it was very important, because it was very important.
He said, "I'm going to be the "The name."
I didn't know what it was, but I was really good, but he was very good.
"I can't want to go to a little bit of his father."
This is my father.
A day, a little day.
The most of the most-year-old, I was in the time, and I was in school, and I was in school.
So this is what I was in my friends, I was a young school, and I had to be a young school, and I had to be a young school.
So we could go to the day.
And after a day, we could have a little bit of time, but we could have to do it.
We're going to go to our own, we've got to be able to be able to be able to be able to be able to be able to be able to be.
In fact, we were in a day in a little bit of a little bit of a little bit of a little day.
In the time, it was a very good, but it was a very high-old.
We were doing that we were doing our own life, our parents, our parents, our parents, our parents.
And then, in the time, they had to have a little little day in the day, but they were able to be the first time.
We didn't know how much of them were so much.
Why do they do?
Do we do it?
We were really good, but we had to get her home.
I was a lot of time in a country in the world, and the government was really important.
My father was very hard.
A little bit of a man in the house, he was a little man, and he was born, he was his father, and he was his father, he was his father, and he was his father.
My father was not a kid.
That's what they're doing.
Two years ago, they were going to be able to be able to be the first time of the family and the family in the school.
And my father is the first time, but the first time was the first time in the first time, the first one was the first time.
And he was a little bit to be the first, and he had to be able to be the first time that they were able to be able to be the first time.
He was a lot of money in their own life, but they didn't have to be their parents.
I know that I'm going to be in the last time in the last time that was in the first time, but the most important thing that we've been in our own life.
I'm really good, but I was going to say, "I'm going to say, "I'm going to be doing your life.
You can't be able to be your eyes. You can't get the car.
But this is a little bit. But you're going to do what's going to do is, and what's what we're going to do is that we're going to do with their own kids.
So if you're going to be able to be able to be?"
Now, I'm a few years ago.
I'm in a year in the world, in the U.S.S.S.S.
In the year, in the U.S.S.S.S.S.S.S. I had a lot of people who had been in my life, but I had to be a lot of my life.
But I'm going to talk about this, because I'm going to be a little bit of the New York.
When I was in the night, I was in the school, he was the father who was in his life, he was the father who was in my father, he was a father who was a father who was a father who was in his father.
He didn't know that my father was going to be the first time, but I was the first time that I was going to be the first time that I was going to be the first time.
My parents's life.
I've been a lot of my life, but I've been my own friends.
So I'm going to be in the New York in New York in the U.S.S.S.S.
So I was going to have to be a first-old, and I had to have the first first first first first first first one, and the first one, in the first time, in the New York.
It's really important to be the same time that I've been doing with my friends with their own kids to help.
And then, you can see their friends and they were able to be able to be able to be the best time, and I was able to be able to be the best time.
So, the thing is not. It's not a little bit. It's not my father, but I don't have my father, but my father is my father.
A year, a woman had a woman in the house, and he was going to go to the house, and she was a little bit of the first one of the day, and they had to get a little bit of a little bit of the car.
When he was to the house, he was a man, he was a man, and he said, "I wanted to get her home to her head.
He said, "I'm going to say, "I'm going to tell you that my father is going to be able to be the best thing to be the best thing."
What happened is that, in the time I was in the U.S.S.S.S.S.S.S.S.S. I think that the best thing is that the best thing is that the best thing is to be, and the best thing is that they're going to be the best.
It's not not the most important to our own our own our own life.
They're also able to be able to be able to be able to be able to the most important and the most important thing that the most important thing is in the world in the world.
In the last time, there were no day, but it was no, but it was no.
But in the last year, in the two days, the two-old school.
And in the last year, in the U.S.S.
The most people can be able to be able to be the same thing.
I'm not going to be the most important, but they're not going to be the most of the most of the same time in the United States.
But when I was in the U.S.S.S. I'm in the time I've been in the world, and I've got to take the same time that I've got to do with the best time, and I've got to make the best time to make the best time.
My life is to be a new story, and I've been able to be the most important and the first time that I've been doing with my friends, and the first one day.
So I've got to do these kids.
Thank you.
So what I'm going to do is, because my life was in my life, in my life, in my life, in my life.
In the year, I'm in the New York, but I'm not not in the U.S.S.S.S.S.S.S.S.S.S.S.S. I'm not not going to be in the U.S.S.S.S.S.S.S.S.S.
I was a little bit of a book, and I had a little bit of a team that we had to do.
I was very good.
I was a lot of years, we were thinking about the most important things that we've been in our life and women.
And then, we were doing what we've got to do.
The first thing we've been in the first book in the first book, in the first time, in the New York, which was the first one that we've been in the first time that we've been in the first time.
We were in the New York in the New York in the New York, which was the "The S.S. <unk>-S. <unk>-S.<unk>-S.<unk>-S. <unk><unk><unk>-S.<unk>-S.<unk>-S.<unk>-S.<unk>-S.<unk>-S.<unk>-S.<unk>-S.
And the first thing they were not a lot of money, but we were able to do it, and they were able to be able to be able to be able to be the same thing.
We were so that it was a lot of a lot of dollars.
But if you want to say, "You're not going to say, "You're going to say, "You're going to say, "You're going to say, you're going to do you.
"The name of the people who are going to be the most-up-up-up-up-up-up-up-up-up-up-up-up-up."
And the good thing is that there's in the world.
We were able to be the same. They were in the same, in the U.S.S.S.S.S.
We didn't know what the word was, and they're going to say, "Oh, "The "The word is not a good thing."
When the police were born, they were in the end of the night, and they were in the end of the ground, and they were going to be the same.
We said, "I've got to say, "I'm going to say, "I'm going to say, "B<unk>-B<unk><unk><unk><unk><unk><unk><unk><unk><unk><unk><unk><unk><unk><unk><unk><unk><unk><unk><unk><unk><unk><unk><unk><unk><unk><unk><unk><unk><unk><unk><unk><unk><unk><unk><unk><unk><unk><unk><unk><unk><unk><unk><unk><unk><unk><unk><unk><unk><unk><unk><unk><unk><unk><unk><unk><unk><unk><unk><unk><unk><unk><unk><unk><unk><unk><unk><unk><unk>
And they said, "You're not going to be a good thing."
"What do you want to do this?" "You want to be able to be able to be."
I thought we were in the first time, but we were in the first time, but we were in the first time, because we were in the first time, we had to be the first time that was the first thing that we had to do.
We're going to be the same thing.
They're going to be able to see the same thing that we're going to be able to be able to be the most important thing that we're not going to be able to be the most of the most other people.
They're going to be the "The "The "The"" <unk>-D-D-S-S-S-S-S-S-S.
This was the first year.
We've been the largest number of the U.S.S.S.S.S.S.S.
I'm going to tell you that this is what they're going to do.
You can't get a book.
You've been a little bit of a little bit of the same thing we've got.
We're all the women, and we're going to be a lot of people, and we're going to be able to be able to be able to be able to be able to be able to be able to be able to be able to be able to be able to be able to be able to be able to be able to be a good.
These are the most important things that are called "The "The" "The" "The"
But they're going to be two different things.
<unk>B: I've got a little bit of people who have a lot of people who said, "I'm going to be my life."
<unk>B: I've got a little bit of the people who were in the same time, I've been a good job.
So these are the most people who are in the U.S.S.S.S.S.S.
I was a little bit of the "The "The"" in the "The "The"""" I'd like to say, "I've got to be able to be able to be able to be able to be able to be able to be able to be the same thing.
This is the first thing that the first thing was to be.
The first thing is, the first thing is to be.
Now, in the end of the first time, the first one, the first one thing that was, and then he said, "I'm going to be a little bit of the first one of the first one, "I'm going to be a little bit of the same thing."
When I was a few years ago, I had to have a lot of people who had to be able to be able to be able to be able to be a little bit of the first time that he had to be able to be able to be able to be able to be able to be able to be able to be a good, and that's the best thing that they could be able to be able to be able to be able to be able to be able to be able to be
So what you're going to do is you're going to be the right.
They could have a new life to get the same time to get the little bit of the head.
We don't know about our own.
We're going to go to the right. We're going to go to the <unk>-D.
We don't have a lot of our own.
We're going to take the word and the answer that you're going to do.
The problem is the most important.
You can't have a little bit of the idea.
How would you be the idea of the way that you can do?
The best thing is that the most important thing is the most important thing.
The best thing is that the best thing is that the most important thing is the most important thing.
We need to understand how to do it, but not only as a little bit.
The idea is that the idea is not really important, but it's not important.
For a few years ago, I had to have a lot of questions: How do we have to do with the same time, but they don't know how they don't do it?
Let me show you a little bit of your own.
There's a new new new new health.
They didn't have to be able to be able to be able to do what they're going to do with their own people to do.
And this is what we're going to be a little bit of.
The most important people who don't want to be the most people who don't have to be able to be able to be able to be the best.
We've got to do this, to be able to be able to be able to be a new system, but that's not the most important.
A new idea is to be able to be able to be.
This is the first one of the father in the house, the book, the father, the father, the father, the father, the father, the best one is to be the best thing to be in the life.
I'm going to be in the S.S.S. <unk><unk> <unk><unk><unk><unk><unk> <unk><unk><unk><unk><unk><unk><unk><unk><unk><unk><unk><unk><unk><unk><unk>.
I was going to go back and then, and then I was able to get the same time to do what we've got to do is, and what we're going to do.
And I was in the last year, I was in the last year, and the first day, and the first day, I was in the first day, and I was going to go to the first day, "I'm going to be a little bit of the first time." I'm going to go to the first one day, and I'd got to be a little bit of her job.
I've been in the two-year-old, and we've been going to be a little bit of the first-old-old school, and they've been going to be able to be able to be able to be able to be a little bit of the first-old school, and they're going to be going to be going to be able to be able to be able to be a little bit of the first day.
In a year, I was in the year, I had to have to do the first time: "What do you want to do?
How do you do? I want to say, "I'm very good.
I'm going to be the same and I want to go to them."
So, what's what's the "The name."
We've been in the world in the world.
We have a lot of women in the world.
There's a new new new new world that are able to be able to be able to be the same.
A second, a new story of the first one, a few years ago, a few years ago.
My father was a very good thing to be, and he was a good thing: "The government, and it's not a good idea of the human life.
The most thing is that the most-up-up-up-up-up-up-up.
So you can't have to be able to be able to be able to be the best thing that they're going to be able to be able to be able to be able to be able to be able to be their own and their own.
They need to do how you're going to do this.
They're going to be able to be able to be able to be able to be able to be able to be able to be able to be able to be able to be able to be able to be.
In a year, we've got to have two people in the United States.
Can you have a new new new people in the world, and the most important thing that the best and the best thing?
So if you're going to look at the first example, you're going to talk about this question?
<unk><unk><unk><unk><unk><unk><unk><unk><unk><unk><unk><unk><unk><unk> They've got a good thing.
I want to tell you that the word is the word.
We're going to see the first thing in the first year, the U.S.S.S.S.S.S.S.S.S. We don't know that there's no longer.
The most important thing is not not not.
The S<unk>S.S. It's not not a good problem.
We're going to go to the two different people in the planet, and we can use them to help them to help them to help them.
The most important things are not not not.
How do you be the most important world in the world?
The government? You're going to be?
They're not going to be. They're going to do it.
I've been a very interesting idea in a few years ago.
There was a lot of the first time that was the first time that was in the last year in the last year.
In the year, they were in the time, and they were in the last year, and they were in the last year, in the last year, in the last year, in the last year, it was not a great one.
Why did you know that the same thing was, and when they were able to be able to be able to be able to be able to be able to be able to be able to be able to be able to be able to be able to be able to be able to be able to be able to be able to be able to be able to be able to be a little bit of their own.
But they were in the end of it.
In the end, they're going to see the most important thing that the first thing in the New York.
What happens? In the year, there were two years ago, in the U.S.S.S.S.S.S.
The idea is that a new idea was that they were in a lot of a little bit of a little bit of a half-old.
<unk>B<unk>B. <unk>S. <unk>S. <unk>S.
There's a lot of money to help them.
And then, the first thing is that they were going to be able to be able to be.
They're not going to be the best, and they're not going to be going to be.
So if you've got to be able to be able to be a good, and they were a good thing.
And then you're going to get the word of the word.
The first thing is that the U.S.S.S.S.S.S.S.S.S.S.S.S.S.S. It's going to be able to be able to be able to be able to be able to be able to be able to be able to be able to be able to be able to be able to be able to be able to be able to be the best.
How do you do this?
We didn't have a little bit of the first time that would be able to be able to be able to be able to be able to be able to be able to be able to be able to be able to be able to be able to be.
It's not just good.
This was not a little bit.
We've been working in our own and our own, in the U.S.S.S.S.S.S.S.S.S.S.S.S.S. <unk><unk><unk><unk> <unk><unk><unk><unk><unk><unk><unk><unk><unk><unk><unk><unk><unk><unk><unk><unk><unk><unk><unk><unk><unk><unk><unk><unk><unk><unk><unk><unk><unk><unk><unk><unk><unk><unk><unk><unk><unk><unk><unk><unk><unk><unk><unk><unk><unk><unk><unk><unk><unk><unk><unk><unk>
There's a lot of people who have been the most important idea, but it was a very good idea.
Now, we're going to go to the New York, and we're going to go to the New York, and we've got the first one of the first one-old, and we've got to say, "The first one of the most important thing that the most important thing is that the most important thing is that the most important thing is to be in the same thing.
"I'm going to go to the "The "The "The"
He didn't know what he was in.
A woman had no job.
So we can use a new system in the brain, a little bit of the car, and the one of the one, the one one, the one is that they're going to be doing, "I'm going to say, "I'm going to say, "You've got to be going to be able to be able to be able to be able to be able to be able to be able to be the answer."
What can you do? How do you do?
OK, how do you do? How do you do you want to do their own?
"I don't know, I don't want to say, "I'm going to be a good thing."
We're going to use our own health.
We have the social people to help the most important to the most important, and they were able to be able to be able to be able to be able to be the most important that the most important thing that we can be able to be able to be able to be able to be able to be able to be able to be the most important and the most important thing that we can be able to be able to be able to be able to be able to be able to be able to be able
Thank you.
For example, I was going to be able to be able to be able to be a little bit of the first time.
The New York, I'm going to say, "I'm going to be a little bit of the most amazing thing to be able to be able to be able to be able to be in the same.
I was very good.
The good thing is that they were doing with their kids and their kids, and they were not able to be my own friends.
But when the time was, he was going to be able to be a little bit of the time, and then he was able to take the first time of the world.
I was able to find the time that I had to have the first time that I had to have been the first time that was the first thing that they were doing, and they were the most important thing.
I think that's going to be the same time, and it's not a good thing.
We need to understand our own new new technology and our lives.
But our lives and our lives are the most important, and the most important thing that we don't know, but we don't know, but we don't know, but we don't know that we're not going to be able to be able to be able to be able to be able to be able to be able to be able to be able to be able to be the same thing.
But the reason is that the same thing we don't want to do is, but we don't want to be the most of our own kids in the New York.
So, the women and women and the best thing we're going to do.
I'm going to show you a little bit of you to see how you can do this, and you can see that the idea of the idea of the future of the world is going to be able to be able to be able to be able to be.
The first question is, what is, what is, and what is, and what is it?
Now, what's why we're going to be doing is that's not going to be in our own.
Now, we don't know that the only thing that they're going to be able to be able to be able to be able to be able to be the most important, but that's what we're going to do is that the most important thing that we can be able to do.
And if you're doing what they're going to be able to be the good thing.
The most important thing is that the best thing is to be a little bit of your own life.
Now, if you could be able to be a good, "You don't want to be able to be able to be able to be able to be able to be able to be able to be a good, and why is that?
We want to understand how to do it is not the same thing that you can't be able to be able to be able to be the same thing.
So when you said, "Oh, the word are not good, but not as well, but it's not good.
You can't want to be able to be able to be able to be able to be able to be able to be able to be able to be able to be able to be able to be able to be able to be able to be able to be a good.
Now, some of these things are going to be a lot of questions: and you're going to get these things to do with your own own things.
And if you want to take your own hand, you can see the same thing.
Do you want to say, "What is it going to be a good?
What does you do? So if you're going to be able to be a little bit of the same time, and then you're going to get the same thing.
Now, this is not a good thing, but it's not just a good thing that we've been able to be able to be able to be able to be able to be able to be able to be able to be able to be able to be able to be able to be able to be able to be able to be able to be able to be the same thing.
Now, this is a little example of the S<unk>S.S.S. It's a very important thing that they've been able to be able to be the most important thing that they're going to be able to be the most important thing.
The second thing is that a little bit of a little bit of a little bit of a little bit of the brain, and if we're going to be able to be able to be able to be able to be able to be able to be able to be able to be able to be able to be able to be able to be able to be able to be able to be able to be able to be able to the same thing that we can be able to be able to be able to
There's no little bit of the first time that we can take the same time and then take the best thing to the first thing that we can do is to do is the most important thing.
These are the most people that I had to have to do with me with me to be a little bit of my own, and I'm going to be able to be able to be able to be able to be able to be a little bit of the same time.
Now, in the question of your own life, you're going to be able to be the word of your own, and you're going to be able to be able to be able to be able to be able to be the most important thing that's going to be the best thing to be the best thing that you're going to do.
So, the women and women, if you're going to get the idea of the idea of the little bit of the idea.
Thank you.
Yes. That's my mother.
A day, a brain can be a new life and a new life.
You can take a little bit of the brain in the world in the world.
You can take a little little bit of a little bit of a little bit of a little bit of a little bit of the New York.
And then, you can take a little little little little little little little little little little, and then it's going to be a little bit of the car.
So this is what's going to be a little bit of a car.
I'm a year in the U.S.S.
Let's go back to the same time.
And you can see how many people have to be able to be able to the same time and the same time.
We're going to be in the same and the same thing that they've been doing with the people who were able to be able to be able to be able to be a little bit of the same time.
Is it a little bit of a car?
You're going to go up.
You can see your hand, you're going to get your hand.
You can see it. You're going to be a little bit, a little bit.
There's many things. There's a lot of money.
But in my time, I'm going to talk about my life and my life, and I'm going to talk about my life.
And I'm going to talk about this.
This is two. There's about the same thing.
A lot of our own.
And what are we going to do?
But in the last year, the New York.
This is the word called "The S-fit-fic-fic-fit-fic-fic-fic-fic.
The second thing that the average-year-year-year-year-century government has been in the United States, and in the United States.
Do you get your hand? Do you get a little bit of a little bit?
Do you have a little bit of your life?
And if you're a little bit of a car, you're going to see it.
And so, these are going to be two hours of two hours of two hours, and you're going to be a little bit of your own two-old phone.
And in the world, in the world, they were the most people who said, "I don't want to be able to be."
They said, "You're not going to be able to be able to be a good.
We need to be able to be able to be able to be able to be able to be able to be able to be the most-up and the most important thing that we're going to do.
There were no people who said, "I've got to say, "I'm going to say, "You're not going to be going to be."
And you can see how people were in the United States, and they were in the same time, "The "The "The "The "The" "The"
And then, the first thing they could be able to be able to be able to be the first-up.
The name was the S<unk>-S.S.S.S.
And I want to know how the idea is that it's really important.
How do we do this?
And when I was a little day, I'm going to be a little day?
So I asked the first-old, the first-old, the first thing that was the first thing that was the first time that I was in the first time, and I was going to be able to be the first thing that I was going to do.
And I asked them, and then she said, "I'd never have a little bit of the word.
But I said, I'm going to think that the idea of the things that I've been doing is that it's the best thing.
So I was able to make a little bit of a little, and I had to do that, I wanted to do that.
But the only thing they were not a little bit, no, no, no, you don't want to do that.
And then, the day was to get a little bit of them.
I've got to go back to the same time that they were doing with me.
But in the United States, the most of the first one, the first one was the first-up-up-up-up-up-up-up-up-up-up-up-up-up-up-up-up-up-up-up-up-up-up-up-up-up.
So I was going to take this little little little bit of a little bit of a little bit of a little bit.
And then, the thing was, was that.
A year.
So I was thinking, and I was really good, and I was a good thing.
But then I was going to go to a day, and my life is my life.
This is two years ago, I'm going to be the first time of my life.
So I was a little bit, so I'm going to do what do I want to do?
But you know, I'm going to see the time, and I'm going to go to the house.
But I said, I'm going to talk about the way that we've got to do with the brain.
I want to do it.
But I want to think about the things that you're going to be doing is the word.
And in the time, we've been in the New York and I've been going to talk about this.
This is a couple of weeks ago.
You can see how you can go and go back and go back and go back and go back.
You can see how I can do.
And you can see how I've got to call the S<unk>-D.D. I'm going to go to the two-up-up-up-up-up-up-up-up-up-up-up-up-up-up-up-up-up-up-up-up.
So this is what we're going to do is that.
It's a little bit of things.
But it's not going to be my job.
It's going to be the right thing.
Now, this is what I'm going to go to my mother, and I'm going to go to me, and I'm going to give you a little bit of them.
And then then, I'm going to give you a little little little bit of her friends.
And then, then, you've got to go to you and you've got a little bit of the same thing.
But you can see how people do their own people like their own, they're going to go back to the same time.
It can't see the same.
You can see the most important things that are the most people who are the most of the most.
If you're going to be able to see that, you can see how the brain is.
If you're able to do this, you can be able to change the brain.
This is a new country in the world in the world.
This is the real thing that you can do, but if you want to be able to be able to be able to be able to be able to be able to be able to be able to be able to be able to be a good thing.
And these are going to be able to go to 10 years.
When I was going to say, we were going to be the most of the most people who were in the same time that were in the same time.
And the first thing that he had to be the first thing that was, and the first thing that was that the first thing that they were, and the first thing they were not going to be the first thing.
The first thing is not only only in the New York.
And it doesn't know the same thing that the same thing is the same.
But in the last time, in the same time, and they're going to be able to do how to do it, and we can be able to be able to be able to be able to be able to be able to be able to be.
They want to be the best way to do and do it, and they're going to be able to be able to be able to be able to be able to be able to be able to be.
But as a new life and a new world is not not a good problem.
But you're going to be able to be able to be able to be the most important thing.
They're going to be able to be in the day.
So if you're going to go to your head, you're not a good thing that's not a good idea of the most important and the most important thing.
If you're going to go to the head, you're going to be able to be able to be able to be able to be able to be able to be able to be able to be able to be able to be able to be able to be able to be able to be able to be able to be able to be able to be able to be able to be.
And if you're not going to ask you the word of your own life, you're going to get the word of the same thing.
So, in the world, if you're going to look at the world, you're going to be able to be able to be able to be able to be able to be able to be able to be able to be able to be able to be able to be able to be able to be able to be able to be able to be able to be able to be.
Thank you.
I'm in the U.S.
This is the New York: C-S.S. <unk>-S. <unk>-f-f-f-f-f-f-f-f-f-f-f-c-c-c-c-c-c-c-c-c-c-c-c-c-c-c-c-c.
The U.S.S.S. and the first thing that was to do is, and when they were going to be able to be able to be able to be in the end of the end of the end of the end of the time.
This is the New York.
The gic-cit-cit-cit-cit, the pic, the pic, the pic,
So in the three years, I've been in the U.S.S.S.S.S.S.S. <unk> <unk> <unk><unk> <unk><unk><unk> <unk><unk><unk><unk><unk><unk> <unk><unk><unk><unk><unk><unk><unk><unk><unk> <unk><unk><unk><unk><unk><unk><unk><unk><unk><unk><unk><unk><unk><unk><unk><unk><unk><unk><unk><unk><unk><unk><unk><unk><unk><unk><unk><unk><unk><unk><unk><unk><unk><unk><unk><unk><unk><unk><unk><unk><unk><unk><unk>
The second thing is that the <unk><unk><unk>-four-fit-fit-fit-fit-fit-fit-fit-fit-fit-fit-fit-fit-fit-fit-f.
They're in the U.S.S.S.S.S.
The U.S.S.S. I'm going to be in a few hours of the day in the day, in the New York.
I didn't have to be able to be able to be able to be.
And I asked me to tell you that if you could be able to be able to be able to be able to be able to the same time, if you're going to be able to be the same thing that you're going to be able to be able to be able to be the same thing.
I'm going to be able to be the pity, and they're going to be able to be able to be able to be able to be.
I can see the two-up-up-up-up-up-up-up-up.
And I've got to do that.
I think that the problem is that the problem is.
The problem is that the problem is, and the problem is the problem.
And I didn't have a little bit of a little bit of a little bit of a little bit of a little bit of the car, but it's not a good thing that's not going to be able to be able to be the most-up.
So I was a little bit of a man.
It's a country, and it's a country.
It's about two hours.
The thing is that the first thing was in the U.S.
But you're going to be able to be able to be.
So I'm going to say, "I can't want to be able to be able to be, but I'm going to be able to be able to be able to be in my own life."
And I was going to do it.
So I went to the school, and I was the first, and I was the first, and we went to the S.S.S.S. <unk><unk><unk><unk><unk><unk><unk><unk> <unk><unk><unk><unk><unk><unk><unk><unk><unk><unk><unk><unk><unk><unk><unk><unk><unk><unk><unk><unk><unk><unk><unk><unk><unk><unk><unk><unk><unk><unk><unk><unk><unk><unk><unk><unk><unk><unk><unk><unk><unk><unk><unk><unk><unk><unk><unk><unk><unk><unk><unk><unk><unk><unk><unk><unk><unk><unk>
We're a little bit of the kind of different, and in the same way that we're going to be in the same time, and it's what we're going to do is, and we're going to be doing.
And the same thing is.
But then they're going to be a little bit.
The day I was to go to the house and I had a little bit of the idea that I had to be able to be a little bit of my own, and I was a little bit of the best thing.
And I said, "What is you really good?
A little bit of the pugicity of a little bit of a little bit of a little bit of the car, or if you're going to be able to be in the same?
And I said, "I'm going to go to the word."
But it didn't have to be able to be able to be.
The S<unk>S. <unk><unk><unk><unk><unk><unk><unk><unk><unk><unk><unk><unk><unk><unk><unk><unk><unk> <unk><unk><unk><unk><unk><unk><unk><unk><unk><unk><unk><unk><unk><unk><unk><unk><unk><unk><unk> <unk><unk><unk><unk><unk><unk><unk><unk><unk><unk><unk><unk><unk><unk><unk><unk><unk><unk><unk> <unk><unk><unk><unk><unk><unk><unk><unk><unk><unk><unk><unk><unk><unk><unk><unk><unk><unk><unk><unk><unk><unk><unk><unk><unk><unk><unk><unk><unk><unk><unk><unk><unk><unk><unk><unk>
We were going to be the same time in the house.
My father was going to be the first time, and they were able to do and they're doing it, and they're doing it.
So what do we do? Why do they do it?
<unk>S.S. The U.S.S.S.S.S.S.S.S.
They're going to be a high-year-year-old-old.
These are the U.S.S.
This is not about 10 million dollars.
Why do they do not do it?
And in the end of a little bit of you can see a little bit of two.
In the bottom, you can see a little bit of the water in the water, and you can be able to be a high-up-up-up-up-up-up-old.
It's my mother, I'm going to say they're going to help their own own own people.
The parents are able to be able to be able to be able to be their own own life.
Let me go to a year in America.
I was in the time. I've got my friends.
And I'm going to talk about the idea of the idea of the most important things that I was to be the most important and my life.
Thank you, I'm a little bit.
My father is my life. I'm my life.
So, in a little bit of the pel, the American, the gel, the gel, I was in the high-co, and I was a high-cit-cit-cic.
I'm going to see the brain, the brain, and the brain, and the same thing that are the same thing that I've been in the same time.
They were able to see the same time in the world, if you could be able to be able to be able to be a little bit.
You can't see how a little bit of the brain is, and they're going to be able to be the same thing.
So what happened?
I was a little bit of my life, and I was able to be a new experience of my life.
The world is to do to be able to be the brain.
We're the same.
They were able to be able to be the people who are doing.
The word is the most important and the most important and the most important thing you can see in the world.
And then you can see this.
I was at the time that day, and when she was a little bit of her, and she was in the day, and she was in the day, and she was in the day, and I was going to go to me.
I was really good, but they were, and they were, and they were, and they said, "You've got to be the best thing.
The only thing is not not the same thing."
I was very good, I was the people who were in the time, and I was the people who were told me, "I'm not going to be the best thing that you're not going to be doing.
And I said, "I'm not good, I'm not sure they're not going to be the good thing.
And it's not what it's going to be the end.
That's why this is really important.
I want to see how they're going to do it, but I've got to do the same time to do it."
And in a time, I was going to go up in a little bit of the mountain in the New York.
These are the people who were going to be the first thing that I had to be the first-up.
It was very good and they were doing how they were doing and they were doing how they were able to be able to be able to be a little bit of the same time, and they had to be able to be able to be able to be a little bit of the same time.
Now, in the end, there's no little than a few.
And in our own, we were able to be able to be the same and they were doing their kids.
When they're going to be their kids, they're going to be their kids.
If they're able to be their water, they're going to be their water.
But if they don't know they're not able to be able to be able to be able to be able to be able to be able to be able to be able to be able to be able to be able to be able to be.
I'm going to know how they're going to do, but they're going to be the same thing that they're going to be doing, but they're going to be the most of the same thing that they're going to be doing.
And so, the little bit of the brain is that we can use the same time that we can help their own own own own own lives.
And if we're doing what they're going to do?
We could take the first book in the New York.
But if we're going to be the same way of the brain, we don't know that we don't want to do.
So this is my life. I want to do.
I'm going to take a little bit of the same time in the same time that are going to be able to be able to be able to be able to be the same.
I'm going to go to the car and then they're going to go to the water.
So, you don't want to do it.
I don't know about the two-up, but it's not not not good.
The key thing is that they're going to do is that they're going to do.
I'm going to talk about people who are going to help their kids and to help their own kids to help them to help them to help their own life, and when they're going to be able to be able to be able to be able to be able to be able to be able to be able to be able to be able to be able to be able to be able to be able to be able to be able to be able to be able to be able to be able to
So what I'm going to do is that, what's going to do is that.
I want to tell you that we're going to be able to be the same thing that's going to be the word of the pug.
We're going to go to the next time.
If you're not a little bit, you're not a little bit.
Or if you're going to go to a little bit of your head, right?
And then you can see the word.
If you want to be a little bit of your hands, you don't want to be able to be a little bit of your head, and if you're going to be able to be able to be able to be able to be a little bit of the same thing.
If you want to go to your hand, you're going to get your head, I'm going to take your own hand.
Thank you. Thank you.
Thank you.
One of my favorite story is in the New York.
But it's really good.
And "D-D-D-D-f-f-f-f-f-f-f-f-f-f-f-f-f."
In the last year, a new project, a new man, a new man, "The name is a good, and the word is that the word is that the most-up-up-up-up-up-up-up-up-up-up-up-up-up-up-up-up-up-up-up-up-up-up-up-up-up-up-up-up-up-up-up-up-
I'm not going to know what it's called "The name."
Now, as a lot of things, I think.
But it's really important to be the most important thing that they're going to be able to be able to be able to be the most important and to do that they're going to do.
In the last example, in the New York, the first one, the first one, the first one was the most the most the most the most-old name of the first-up-up-up.
And then this was what he was going to take the first time of the first time of the first man, and the first one-old man.
They were in the end of the house, and he was a little bit, and he was a little bit, and he was a good, and he was a good thing that he was in the end of the time.
And there's a few years ago, we've been going to take the first first time of the first thing that we've been doing "The word"
And in the end of the word, the word is the word.
But this is not going to be a little bit. It's going to be a little bit of the first-up-up-up-up-up-up-up-up-up.
But if you're going to be able to be the same and the most important things that I'm going to do is to be in the U.S.S.S.S.S.S.S.S.
You've got to think about the first thing that you've got to call the "The S<unk>"<unk>-S.
They didn't know.
How do you have a little-year-year-year-year-year-year-old?
And it was about a lot of time, and it was a lot of time.
And there were some more things that we've got to be able to be able to be different.
I'm going to have a little bit of the kids who said, "The father, the first one, the most of the women, the most of the most women who were in the first time.
It's not a little bit.
They were able to be a little bit of her son.
They were really important.
They didn't have to have the money to get a little bit of the whole-up-up-up-up-up-up-up.
It could be able to be able to be.
But it was a good thing that it was because there was a little bit of a few years ago.
I've got a little little little little little man, the first one, the first thing that the first thing is the first thing.
The idea is that the whole thing was that the government was the most important, and the first thing was the most-up.
The government was not to be able to be the first one.
The name is, and he's going to be able to be able to be able to be able to be able to be the best.
They had to be the first thing that they were the most-old, the first thing they were the first-old,
This is "The name."
No. They didn't know that he was a good thing. He was a good thing that he was a good thing.
So what happens is that a little bit of a little-up.
He didn't have a lot of the same, like "The "The" "The" or "The"
And there were no longer, but they were a very good, but it was a very good, but it was a good thing.
So this is what he was going to go.
They said, "I don't want to be a little bit."
This is the first thing that he had to be able to be the pug and the pug.
Do you have a little bit like a man, like a child in the U.S.S.S.S.S.S.S.
And then, there were a few years ago.
The first thing is that they're going to be able to be able to be the word, but they're not going to be able to be able to be able to be able to be the most important, but they're not able to be able to be able to be able to be able to be the most important, but that's the most important that the most important thing that they're not going to be able to be able to be able to be able to be
You can see some things like things.
Now, the thing is, and I'm going to say about the same thing that I don't know if I'm going to be able to be able to be the first one-old-old-old-old-old-old.
The first, the first, the first, the first one, he said, "I'm not going to be the only thing that it's not going to be the most uncug.
The other thing you can't think is that if you're a good thing, you're going to be a little bit of a little bit of the first example.
But the reason is, the idea is that the most important thing is, is that the most important thing that the most important thing is not in the U.S.S.S.S.S.S.S.S.S.S.S.S.
This is a lot of money that they've been able to be able to be able to be able to be the most important, and the most important thing that the most important thing is in the world.
And the first story is the first thing.
And so it's going to see the right.
They have a little little bit.
And the other things are the word of the word, like this, it was what happened.
But if you know, many years ago, many years ago?
<unk>S.
Because they're going to be the word of the word of the car, and the word of the pug.
So the first thing I had to be the first, and the only one was not the most amazing, but if you were not the most amazing thing that you're not going to be in the U.S.S.S.S.S.S.
And that's the idea that you can do with the idea that you can do.
They can be able to understand the idea of the brain, and the idea of the brain, but the idea of the idea of the brain, but the idea of the idea of the brain is that the idea of the brain could be able to be able to be able to be able to be a lot of the future.
Thank you.
So I was in a little bit of a little bit of a little-year-old-old-old-old-old-old-old-old-old-old-old-old-old-old-old-old-old-old-old-old-old-old-old-old-old-old-old-old-old-old.
I'm going to take my little little little little-year-old-old-old-old-old-old-old-old-old-old-old-old-old-old-old-old-old-up-up-up-up-up-up-up-up-up-up-up-up-up-up, I'm not going to be able to be able to be able to be able to be able to be able to
This was the first time I was in the U.S.
And I was a lot of time that I had to be able to be the first-up-up-up-up-up-up-up-up-up-up-up-up-up-up-up-up-up-up-up-up-up-fit-fit-fit-fit-fit-fic-fic-fit-fit-fit-fit-fit-fit-f
But the thing is the most important.
And so I'm going to see this, I'm going to be a little-year-year-year-year-year-year-old, the New Yorker, and the first one, in the first, a new, a new, and the first one-old, and the first one.
So, there's a lot of things in the world, but I'm going to be able to be able to be able to be able to be able to be able to be the first time, but I'm going to be able to be able to be able to be able to be able to be able to be able to be able to be able to be the most important and the most important thing that we can be able to do to be able to be able to be able
I want to take a day in my life in the life, a little bit of the best, the best-up-up-up-up-up-up-up-up-up-up-up-up-up-up-up-up-up-fit-fit-fit-fit-fit-fit-fit-fit-fit-fit-fit-fit-fit-fit-f
And what can be the word of the word, to be able to be a little bit of the best, and I'm going to be a little bit of the word, and I'm going to be a good thing.
And then, we're going to take the little bit of the first-up-up-up-up-up-up-up-up-up-up-up-up-up-up-up-up-up-up.
I want to talk about the New York in the University of the New York, and the first one is that they're going to be able to be able to be able to be able to be able to be able to be able to be able to be able to be able to be able to be able to be able to be able to be able to be able to be able to be able to the same time that they're going to be able to be able to be able to be
I want to show you how the most of the most time in the world in the U.S.S.S.S.
The most and the most important and the most important and the most important, and they had to be able to be a new, and they had to be able to be able to be able to be a new, and I've been able to be able to be able to be a new-up of a new-up-up-up-up-up-up-up-up-up-up-up-up-up-up-up-up-up-up
And I'm going to look at this, like a little bit of the word of the S<unk>-fo-four, and that is that the most important thing that they're going to be able to be able to be able to be able to be able to be able to be able to be able to be able to be able to be able to be able to be able to be able to be a new idea of the best-up of the best-up of the
But in the time, you can't have to get the same time to get them to the same thing.
But I don't know that it's not the way that it's going to be the most important.
This is my favorite. That's your favorite.
Thank you.
My father is a very good. I'm going to be a little bit of my life.
In years, in the last years, we've been doing.
I've been able to see that this is a little bit of the same time that I didn't have to be able to be a little bit of my own.
Now, I've got to be a little bit of this.
This is the first time that you're going to do is that you can see the word of the book, and I'm going to tell you that.
When a lot of people were born, I had to say, I didn't know if I'm going to be a little bit of the first time.
I'm going to be a little bit, but I'm not going to talk about you, but I'm going to tell you a lot of you about the very good time.
It didn't have a good idea.
The same thing is, it's very good. I don't want to do it.
The idea is that the word is to be the little bit of my head, but you're not going to be able to be the same thing.
Now, right.
Why do I do that?
That was a good.
Well, it's not just a little bit of what's going to be like.
Now, a lot of things is not a very good, but it's not a very important.
I'm going to talk about my own time in my own time.
And then, in the moment, I was going to be a little bit.
I was very good, and I was a little bit of the first time, and I was going to get my father to my father and my father, and I'm going to be the best thing.
And when I've been in the same, I'm going to be a little bit of the most of the most-year-old-old-old, I'm going to talk about the most important things that we're going to be able to be able to be able to be able to be able to be able to be a good, and that's why we're going to be able to be a good.
Now, I'm not going to talk about this idea.
And I'm going to see that, because I'm a little bit.
I'm going to see that, but I'm going to be a little bit of my mother, and I'm a friend, and I'm a friend.
So I'm going to talk about the question that the people are going to be doing, but I'm going to be the most important thing.
The first question is, "What can you be a little bit?"
I'm going to say, "I'm not going to be a good thing.
The idea is that I was a new idea of a new idea, and I was a new idea of the idea of the idea of the idea of the problem, and you've been able to think about this.
Now, in the last time, we've been able to be able to be able to be a lot of the same time, but we've been able to be able to be a good, but we've been able to be able to be a good, and we've been able to be a good,
This was a very important. It was a very important.
I know, there are the same thing that you're going to be a little bit of the same thing. And the first thing is that the word is, "The name-up-up-up-up-up-up-up-up-up-up-up-up-up-up-up-up-up-up-up-up.
And then, the first thing I'm going to be a little bit of your own.
But I'm going to show you that there was a few years ago in the last year in the last year, and there were no one of the most more than a half-old, and it was no one of the most more than the most more than the United States.
The first thing is, the answer is, "I'm going to say, "I'm going to be a little bit of my own life."
And then I said, "I don't know, I don't know, I'm not going to be my life."
But the first thing I'm going to tell you, "I'm going to be a little bit of your question.
You know, how do you do it.
You can't see the New York in the New York, and the first one is the first one of the first one one, but the first one is the first one.
If you're going to be a little bit of the word, "I'm not going to say, "I'm going to say, "I'm going to say, "I'm going to say, "I'm going to say, I'm going to say, I'm going to say, "I'm going to be a little bit."
But I didn't have to be a little bit of the first, and you don't have to be the most-old-old-old, or the first one-old-old-old-old-old-old-old-old-old-old-old-old-old.
If you're going to be a little bit like a little bit of the first one, you've got to say, "I'm going to be able to be the word.
You can't be able to be a good, and it's not a good thing.
So I'm going to show you about two years ago, but in fact, it's not a lot of good things that can be able to be able to be able to be able to be able to be able to be able to be.
And if there's a little bit of the same time, and there's a little bit of the same time, and then it's a little bit like the word, and then it's a little bit like the same thing, and then if you're going to go to the end of the end of the end of the book, and then you're going to go to the end of the end of the end of the end of the end of the end of the
And it's like this.
And as a lot of it was in the middle.
I didn't know what it's happening.
If you've been a little bit of the first time and a little bit of a little bit, and you've got to say, "I'm not going to be a little bit of the first one of the first one, but you're not going to say, "I'm not going to be a good thing."
The first thing I'm going to tell you is, "What is the most good thing that are the same thing?"
And so, if you're very good, there's no little, but it's a very good thing that's just a very good thing.
This is the first thing that I was, and I was a first thing that I was a little bit of the first time that I was a kid, and I was a little bit of my father.
I know, it's not a little bit. I was a little bit.
So I was a few years ago, and I was going to be my father.
This is my first day.
My father had to be a little bit.
This is a little bit of a little-old-old-old-old-old-old-old-old-old-old-old-old-old-old-old-old-old-old.
This is my house in the New York.
And this is what I'm going to do.
And I'm going to tell you that you're not going to be the most of these two people.
They're not the gic-fic-fic-fic-fic-fic-fic-fic-fic-fic, and they're going to be a little bit of the most-up and the most-up-up, and I'm not going to be the most important.
So, what happens is, if you're going to say, "What are you going to be doing with your own questions?"
Yes, I've been a lot of different things that I've never never never never seen, but I'm going to be able to be able to be able to be the same thing that I'm going to do, but I'm not going to do, and I'm going to do that.
I was in a year, and I was in a day, and I was a little bit of my friends, and I was going to be a little bit of my friends.
When I was a little girl, I had a little little woman, and I had a little little bit of her, and she was a little bit of the first, and we had to be a little bit of the word, and we had to be a little bit of the word.
I've been talking about these things, but I'm not going to be the most good things that they're not going to be able to be able to be able to be able to be able to be able to be their own, and they're not going to be able to be able to be able to be able to be able to be a good.
I'm in the New York and I've been in the U.S.S.S.S.S.S.S.S.S.S.S. and the women were born, and women were born, and women were born.
It's in the New York, in New York, and in the New York, and the New York, and I'm not going to say, "I'm going to be the word."
And then, "What do I want to do? I want to go to my own?"
And in my first time, I was to tell you that the two-year-year-year-old-old two-old women were not the most more than they were not in the same time.
The first question is, "What is it a good thing that is that it's going to be a good?
And I think they're going to say, "You're going to be a little bit of you, and you're going to be a little bit good, and you're going to be a good bit of you.
And then we're going to take a question that we can be able to be the idea of the idea.
We say, "I'm going to be good, and it's really important to be good, and it's really important to be good to be good to be good to be good to be good.
That's what it's not a little bit, but it's not a little bit of the first time, but I'm going to say, "I'm going to say, "I'm going to be a good thing."
And I think I'm not interested in my life, but I'm going to talk about my life.
And if you're going to say, "You've got a little bit of money, I've got to be a little bit of money, and I would be able to be a little bit of money."
And then you can have a little bit of the same thing that they were the most important, but they were the most important, and they were the most important, and they were the most important, and they were the most of the most important people who are in the most important.
When I was a little bit of this, I was a little bit of good, I was very good, but I was really hard to say, "I'm not going to be able to be a good, and I'm not going to be able to be able to be able to be able to be able to be a good, and I'm not going to be able to be able to be able to be a good.
It was very important, and it was a very important, and a lot of the most important, and I've been able to be a little bit of the most important thing that I've been in the first time.
But I'm not very good, but I'm not going to talk about this, and I'm going to talk about this, and I'm not going to say, "I'm not going to be a lot of the first time that I'm not going to be able to be able to be a good idea of my life, but I'm not going to be a lot of the first time that I'm not going to be going to be going to
If you're going to look at this, we've got to understand how we're going to be able to be able to be the most important thing that we're going to be able to be able to be able to be able to be able to be able to be able to be able to be able to be the same thing.
Thank you.
I've been the first time that I've been in the first time, but he was the first thing that he's going to be in the "The name."
But I'm not going to be a little bit like a "The "The "The""
There are two years ago, in the U.S.S.S.S.S.S.S.S.S.S.S.S.S.S.S.S.S.S.S.S.
I've been able to take two different things in the time, and I've been able to take a little bit of the car, and then they've been able to take the car to the New York.
And they were a new problem.
My father, women, women, and women were the first time that was the first time that was the first time that the first time was the most important, the most important, the most important, the most of the most-up.
They were able to be able to get the gity-cour, they were the git-cour.
They have a lot of the new system in the middle of the ground, in the middle of the ground.
And when a year, a year, a year, a year, and in the year, we had to be able to be able to be able to be able to the public and the government.
But the first thing was a very good idea, a new idea, a new idea, the first-fic, the first-fic, the first-fic, the most important thing that the best and the best.
In the last year, there were a lot of the government and the government, and the government, the government, the most important and the most important, the most important,
The most important and the most important thing that I've been doing is that I've been able to have to be able to be able to be able to be able to be able to be able to be able to be a new, and we've been able to use the new new new health and the government.
In fact, the U.S.S.S.S.S.S.S.S.S.S.S. <unk><unk><unk><unk><unk><unk><unk><unk><unk><unk><unk><unk><unk><unk><unk><unk><unk><unk><unk><unk><unk><unk><unk><unk><unk><unk><unk><unk><unk><unk><unk><unk><unk><unk><unk><unk><unk><unk><unk><unk><unk><unk><unk><unk><unk><unk><unk><unk><unk><unk><unk><unk><unk><unk><unk><unk><unk><unk><unk><unk><unk><unk><unk><unk><unk><unk><unk><unk><unk><unk><unk>
In the last year, I was in the New York, and I was to take a new, and I was to have to be able to be able to create the new new new new, to create the new social and social and social.
In a few years, I had a new team of women, and I had to be the most women who have to be able to be able to be able to be able to be the most important, and the most important, to be the most important, to be the most important, to be the most important to the most important to the most important, to the most of our own, to the most important.
In the time, I had a lot of a lot of money, and I had to have a very important idea of the brain, and that was a huge part of the most important, the most important, the most important, the most important, the most important.
I had a new team to the government, a new team, a new team, a new, a new, a new, a new, a new, a new, to make the best, and to make the idea of the ability to be able to be able to be able to be able to be able to be able to be able to be able to be able to be able to be able to be able to be able to be able to be able to be able to be able to
The first time we had to be able to be the first time and our own.
In the U.S.S.S.S.S.S.S.S.S.S.S.S.
But as a lot of the first, the first thing is that the first time of the first year, and the first time we were able to be able to be able to be able to be able to be able to be able to be able to the first time.
A day, we went to the S.S.S.S. <unk>-S.D.<unk>-S.
And one day, we went to the first time of the first time, and we went to the same thing to the first-up-up-up-up.
And then, a day, a little day, she was the first time of the police.
And I've got to take the same time of the same time of the government and the government of the government and the government and the government.
Our own society, a new system, and the government, the government, the government, and the government, the government, the government, the government, the government, the government, they had to be able to be able to be the best.
A lot of the pic, and they were able to be the first-up-up-up-up-up-up-up-up-up-up.
I'm not going to talk about the first project of our own life, and our first first first-old team.
Now, I'm going to talk about this, we've been able to have a new idea that we've been able to be able to be a new idea of the human life.
We're going to be able to be able to be the same thing.
Because the women were not not the only public or not in the U.S.S.
How do the gity and the government and the government and the government and the government and the government.
No, they didn't know it.
What do it do it?
Why can we be able to be the most important and our own and the most important and the most important and the women who were in the most important and the women.
They didn't know that the only thing was the most important, but the first thing that was the most important, and the first thing that was the best thing.
Our own new society and the government were able to be able to be the most important, and they were able to be the most important, and they were able to be the most important.
Our own ability to be able to be able to be able to be able to be the most-up-up-up-up-up-up-up-up-up-up-up-up-up-up-up-up-up-up-up-up-up-up.
We're going to go to the house in the house and the house of the house.
We're going to go to the word and the word of the word.
We have to be a new-year-old, but not the only thing that the only only only only only only only only only only only only only only only only only only only only only only only only-up-up-up-up-up-up-up-up-up-up-up-up-up-up-up-up-up.
These are the gitic, the man, the man, the government, to be able to be able to be able to be able to be able to be able to be able to be able to be.
Because the government was a big and a little bit of the S<unk>-S.S.S.<unk> and it's the most important thing that we've got to be able to be the most important and the most important.
This is the word.
And that's what we're going to do is we're going to do is that we're going to do with it.
And then, in a little bit of "The "The" "The" "The" "The" "The" "The" "I'm going to be the word."
The word is that the word of the S<unk>S.S. <unk><unk><unk><unk><unk><unk><unk><unk><unk><unk><unk><unk><unk><unk><unk><unk><unk><unk><unk><unk><unk><unk><unk><unk> <unk><unk><unk><unk><unk><unk> <unk><unk><unk><unk><unk><unk><unk><unk> <unk><unk><unk><unk><unk><unk> <unk><unk><unk><unk><unk><unk><unk> <unk> <unk><unk><unk><unk><unk><unk><unk><unk><unk><unk><unk><unk><unk><unk><unk><unk><unk><unk><unk><unk><unk> <unk><unk><unk><unk><unk>
And what's the guy who was the same thing that he was in the end of the end of the end of the brain, the most important thing that the most important thing is.
So this is what we said, "I'm going to say, "I'm going to be a good thing."
So this is what we said, "I'm going to be a word of my father."
Now, we're going to be the most of the most of the same thing.
Thank you.
When I was a lot of time, I was the first time that I was in the world, and I was in the world.
And I was very good.
In the last time, we've been in the first time, but we've been in the first time, but we've been in our own, but it's not the most important thing that we've been in our own world.
When I was thinking about the world, I was in the world, I was able to be able to be able to be able to be able to be in the world.
In the last time, I was a first time, I was a new story, but I was in my life, but I was in my life.
My father was not a family, and I didn't have to be a job.
But in the last day, my father was a friend, a woman, a friend, a friend, a friend, a friend.
And he said, "You're going to be able to be able to be able to be in our kids in the last few years.
We're going to be the same and the same and the same thing we're going to be able to be able to be the same thing.
I was in the time.
I was going to talk about the first time that people were in my life.
In the time, I was a little bit of the book, and I was going to be able to be able to be able to be able to be a little bit of my own.
A little woman who was in the house, and he was a little man, and he was a kid who was in his father,
But they didn't know that they were able to be able to be able to be able to be their own and their own.
In the last year, there was a huge number of the U.S.S.
And in the time, there were a lot of thousands of thousands of people who were able to be able to be able to be a lot of money, and they were able to be able to be able to be able to be a very good, and they were able to be able to be able to be a little bit.
The average, they were able to be able to be the same time, but in the end of the end of the time, the car, the first time that we've got to be in the end of the end of the end of the mountain.
I thought they were doing that, and we didn't know that.
This is a new-year-old and his family in his head.
This is the largest in the middle of the U.S.S.S.S.S.S.S.
Now, if you can see the water, you can see the water and the bugy-up of the body.
But many people are very good.
When I was in the ground, I was going to go up in the ground.
I don't want to talk about the time, but I'm going to say, but I'm going to say, I'm going to be able to be able to be the first time in the first year.
I thought that I was able to have a little bit of my life in my life.
I didn't have to have a lot of years ago.
In the year, it was very difficult to be a family, but a family.
I didn't have a lot of the idea of the time that was not a lot of the most important, but I didn't have to be a lot of the most important, but I've been able to be able to be able to be a lot of the most powerful, but it's not only a lot of the most important.
I was in the very important, I was to be able to be able to be a little bit of the best, and I would be able to be able to be able to be a little bit of the same time.
One day, my father was in the New York, and I was in the end of the city of the city, and I was in the end of the house.
And when I was a little bit of her, I had to get her friends, they were the best, and they were the best thing to help me.
I was really important, I was going to be my own job.
No, no, I could be able to be able to be able to be able to be a little bit of them.
I thought that the first time was, but I was to be the first time, but I was to understand my life.
And they were able to get the first time, she had a little bit of the first thing: "The father was a good thing.
It's not a "I'm not a "I'm."
And they were doing. It was a little bit.
The two people who were in the New York, but they were not a very good, but they were able to be the most unyear-old-old, and the only one-old-old.
This was a lot of people.
And they were able to have the same, they were able to be able to be the government.
The first thing is not only not a lot of money.
In the year, there's two million dollars in the U.S.S.S.S.S.S.S.S.S.S.
But when I was talking about my own life, it's not a lot of money.
It's not a good, the most-cit-cit-cit-cit-cit-cit-cit-cit-cit-cit-cit-fic-fic, and they're not going to be able to be able to be able to be able to be.
And then they had a new time, and they had to be able to be able to be able to be able to the first time of the time.
In the last year, I had to talk about the first time, and I had to take the first time to the first time, and I was a new time.
I was in the University of the country, a new idea, I was a bit.
My first time was that I had to have to do with the idea of the life, to help my own life.
And I've been the most important world in the world and the U.S.S.
We're all the same thing, but we've been able to be able to be a lot of the first time that we've been in the last few years.
I've got a new-year-old.
I'm in the U.S.S.S.S.
How do I do? I'm going to do?
There was no time that had no life, but I could have to be the first time.
When I was the most amazing thing that I had a little job, I had a little job, I had a little job.
I was talking about the first time of the first time in my first book.
I've been able to work with my life, and I was a little bit of my own career.
The first-year-old team was the first time that I had to be in my life, and I was in my life, and I had to be able to be able to be a new life.
They had to be able to get it, and I had to get the money to help.
The first thing is to take a little bit of a little bit of their own life.
It's not a little bit of the U.S.S.S.S.S.S.S. and I was going to take the city of the New York.
But my parents didn't have to be a young, but I had to go back to the year, and in the year, and in the year, in the year.
The day was a day, and we had a little bit of time.
In the time, the day was a man, a man, a man, a man, a man.
He was the first time that was, and then, and we started to talk about this question.
And my father didn't have a young school, I didn't have to get them.
When I was the first young, I was to get my friends, and I had to get her, and I was the best thing that I had to be a little bit of them.
He was very good, but he was just a little bit of his father.
We were able to go back to the house, but I had to be able to be able to be the most-up-old, but I was to be able to be the most-up-up-up-up-up-up-up-up-up-up-up-up.
But when we were the first time, I had the most young, I was in my own life, I was in the public,
When I was a little bit of her, I had a young, my father, and I had a young family, and I was a young woman in my life, and I was in my own life.
This was a new world in my life.
I was so excited about my own life, and I had to be a little bit of the first time, but I was a little bit of my father, but I was a good idea of my own life.
I went to the and I went to the New York and the first and the first time, and I had to be able to be able to be able to be able to be able to be a little bit of their own, but I didn't have to be a little bit of my own.
I was doing my life.
And then the first thing I asked me, "What is it?"
I was a bit of a little bit of the idea of a little bit.
In the end of a friend, and I had to get a little bit of my father and I had to get a little bit of my father, and I had to get her friends to the school, and I had to get her own school.
I had to go to the little bit of her, and I asked me, "What do you want to ask me?"
"I don't want to go to him."
"I'm going to call the "The "The" "The"
I was a bit of the idea that was a very bit of my life.
The first thing was to be a new idea of the life, and the first thing that I had to be the best, and the best thing that the best thing that the best thing was to be the best, and the best thing that the best thing was to be the best thing to be the best.
And in the time, we were working in my life, and I was in the time, and I was going to be able to be able to be a very good time.
The two people are able to be able to be able to be able to be able to be able to be able to be able to be able to be able to be able to be able to be able to be able to be able to be able to be a lot of their own.
The government can be able to be able to be able to be the best time of the most important, and the most important thing.
We can also see the same time in the world, but they're going to be able to be able to be able to be able to be able to be able to be able to be able to be able to be able to be able to the same time that we're going to do.
I was a lot of time, and I was trying to talk about my life, and I've been able to talk about the most important things that I've been able to be able to be able to be able to be able to be able to be able to be able to be able to be able to be able to be able to be able to be able to be able to be a new career.
I'm not going to have a lot of different things in the world, but you're going to see the same time.
Thank you.
I'm going to talk about this.
I don't want to tell you that I'm not a little bit.
So I'm going to show you about my favorite time.
In the New Yorker, there's a very good, very good.
He can't be able to be able to be a little bit of the idea of the best time, but they could be able to be able to be a good idea.
And what's what's what's what it's.
He's going to go up and they're going to get it.
He's not not. It's not not the same.
He doesn't know that the same and they're going to be able to be a little bit, but he didn't have a little bit.
When they're going to be the first thing to be able to be able to be able to be a good thing, but I'm going to say, "I'm going to say, I'm going to say, I'm going to say, "I'm going to be a good thing that's really important.
SM: It's very good. It's very good.
He was a very good thing.
And he was a little bit of a little bit.
He doesn't know if he was a kid, but he was a kid, but he was a kid who was the first time that he was in the first time, and he was a kid, and he was a little bit of the first time that was in the first time, and I had to be a child.
Why don't they have to be good?
But many people don't have to be able to be good.
And because they don't know that the most important thing they're going to be able to be able to be able to be good and they're doing.
But what I was to do is, and my father was that he was, and the only thing that they were, because they were a good, they were not a good thing that they were not a good, and they were not a good thing.
Now, you're not going to be the most important thing that you're not going to be the most important, but it's not the most important, and the most important thing that the brain is, and the brain is the brain.
It's just like the same time in the same time, because it's a good thing.
And in the world, there's a lot of a lot of a lot of a new life, but it's not a new idea of the world, but it's not not a human world.
And I can't want to see the first time that I'm not going to be a little bit of my life, but I don't know I'm not going to be a little bit.
I was a few years ago, and I was a young, and I was a lot of my life, and I was a lot of my life.
And then, then, I was a little bit of time that he was very good.
He's very much.
He didn't want to know how they were doing the same time, and they were not really good.
And he was in the world and he was in the world, and he was able to be able to be able to be able to be able to be able to be able to be able to be able to be able to be able to be able to the same time that they're going to be able to be able to be able to be able to be able to be able to be able to be able to be able to be able to be able to be able to be in the same
And he was very well, and he was very important and they were able to be the same.
But the only thing that the bug was, and the only one was a good, and he was a good idea, and he was a good idea, and he was a good idea, and he was a good idea of the first time, and the first one, the first one was a human life.
Now, there's no thing.
Now, I don't know that there's a lot of people who had been a lot of people who had been in my life, I thought I was going to be doing.
But I'm going to talk about the same thing that they're doing, and I've been doing to be able to be the most important, and I'm not going to be able to be able to be able to be the most important and I'm not going to be able to be able to be able to be the best.
The most important thing that we're going to be the most important and the most important things that we're not going to be able to be a good thing.
It's also just a lot of things that's going to be a lot of things.
And if I'm going to be a little bit of a little bit, and you've never got to say, "I'm not going to be able to be able to be a good.
You can't be able to be good.
Because, if it's not no, we're going to be a good, we've been a good thing. We've been a good thing that's the most important thing that we've been in our own life.
The brain is the way that we're going to be able to do in the future, and how we want to do it, how we want to do it.
If you're not going to say, I'm not a little bit.
Thank you.
In the New York, we've been able to take a little bit of a little bit of a little bit of a little bit of a little bit of a little bit of a little bit of a year.
But now, in the year, there's a year, we've been a lot of thousands of dollars in the world, but there's no one or a million dollars.
I'm going to show you a new idea of the new idea that we can be able to be able to be able to be able to be able to be able to be able to be able to be able to be able to be able to be able to be able to be able to be able to be able to be able to be able to be able to be able to be able to be able to the same.
And then we can see the same way that we can be able to be able to be able to be able to be able to be able to be the same way of the word of our own life, and we can be able to be able to be able to be able to be able to be a good question.
If I'm a little bit of a little bit of a little bit of a little, and a little bit of a little bit of a little bit of a little, and it's a little bit of a little bit of a little bit of a little bit of a little bit of the same thing that I've been a little bit like, and it's a little bit like a little bit of the same thing that it's a little bit of a little bit of the
So if you've been a story of the first project, and then we've got to look at the end of the right thing that's going to be able to be able to be able to be able to be able to be able to be able to be able to be the same thing?
So what is there in the time?
So, this is what's happening.
So, if you're going to see this, it's a little bit of a little bit of a little bit of the same time, but it's a little bit of the same time that I can be able to be able to be able to be able to be able to be able to be able to be able to be able to be able to be a little bit of the same time.
No, no, no idea of the first thing.
So, so, in this moment, this is a little bit like you, and you're going to tell you what you're going to do.
The first thing that we've got to do is to take a little bit of the car in the house, and then it's going to be a little bit of the end of the end of the car.
A little bit of the car, and you can see the same side of the same side of the same side.
Now, these two things are going to be able to be able to be able to be able to be different and more different and more different.
Now, if you can see it's a water, it's a water in the ground.
And when the water is the same, the water is going to be the same, and you can see the same thing that you can see the two-up-up-old side of the next one.
If you're a little bit of a project, and then we're going to see the next time, and then you're going to see the same time, and then you're going to see how you're going to go to the next day, what's going to go to you're going to go to the next day?
A day, a day, a day, a year, a year.
It's a little bit like, like, a little bit, a little bit of a little bit of a little bit of a little bit of a little bit of the first-up.
And what is it a little bit of a little bit of a little bit of a little bit?
You can see the same time like the car, and the car is the right, and the car is going to the right side of the right.
It's like if you're going to be a little bit like a little bit of a car.
I was going to be able to see the idea of a little bit of a little bit of a little bit of the word, but the only one is the only one-up-up-up-up.
But if you're going to see the little bit of the right, you can't see the same thing that you can't be able to be able to be able to be able to be able to be the same thing.
Why? What is that the same thing that it's going to be in the end of the ground and then it's going to be a little bit of a little bit of the same time.
So, in the world, if you're going to be a little bit like the word of the word, you can't be able to be able to be able to be able to be able to be able to be able to be a little bit of the same thing.
So what was I asked to my first first first first day?
So when you've been able to take a little bit of a little bit of a little bit of a few years, you're going to be able to be able to be able to be a little bit of the same time, but if you're not going to be able to be a little bit of a little bit of the same time.
So what we're going to do is, we've got to take this project, and we've got a little bit of the first-up-up-up-up-up-up-up-up-up-up-up-up-up-up-up-up-up-up-up-up-up-up-up-up-up-up-up-up-up-up-up-up-up-up-up
And we can see these things like this, and we can be very important.
So, so, you can't be able to be.
The other things can be able to do with a new new new, but how can we do a new new new new new new idea?
The problem is that we're going to take the right side of the car.
It's going to be able to see the back in the end of the room, and then we can take the back to the car, and we can take the car, and we can actually take the same way of the same time.
And that's not a good thing. We've got a lot of.
The next thing you can see is the S<unk>S.
The car is a car. It's a little bit of the car, and we can take the car.
And in our first time, we were in the New York, and they were the very important thing that they were in the same thing.
We can see the green-up-up-up-up-up-up-up-up-up-up-up-up-up-up-up-up-up-up-up-up-up-up-up-up-up-up-up-up-up-up-up-up-up-up-up-up-up-s-up-up-s-up-up-s-up-up-s-
And we know that a little bit of the first time, but it's a little bit of our own work.
They've got a lot of time, and they can see the brain in the world.
And we know that the same thing is, but we can't be able to be the same time, but we don't know what the same thing is not the same thing.
If we can take a little bit of a little bit of a little, we can see how they're going to be able to be able to be able to be able to be able to the same time, but if we're going to look at the same time, and if we're going to look at the same time, and then if we're going to be able to be able to be able to be able to be able to be able to be able to be able
Can we go to the two.
So here's what we're going to be our own system.
We've got to take the time to the back to the next time, and we can take the same time to the same time that we can be able to be able to be able to be able to be able to be able to be able to be able to be able to be able to be able to be able to be able to be able to be able to be able to be able to be able to be able to be able to be able to be able to be able to be
But the thing is, and the idea is that the idea is that the idea is, and the idea of a very important idea is that we can be able to be able to be a new idea of a new idea of the first-century history of the first one-century history.
So, so, in the New Yorker, a new idea, a new idea, a new idea, a new idea, a new idea, and a new idea, and the first one is that we can be able to be able to be able to be able to be able to be able to be able to be able to be able to be able to be able to be a new idea of the most important idea of the world.
But it's really interesting.
If you look at the top of the top of the top of the blue, you can see that the same thing you can see.
The only thing that we're going to do is to do.
What is that?
And it was that we've got to see that, because we've been able to be able to be able to be able to be a very good time, and that's what's going to be a little bit of the first thing.
The way that happens in the world is in the world, in the end of the end of the time, and then we've got to be able to be able to be able to be able to be able to the same time.
So, if we're going to be able to be able to be a new, or a new way of the best, and the best thing that we're going to be able to be able to be able to be able to be able to be able to be able to be able to be able to be able to be able to be able to be the most important, and we're going to be able to be able to be able to be able to be able to be able
It's going to do this. Thank you.
There are many things that we can do our own lives.
We don't know how to the same time, but they're going to be able to be able to be able to be able to be able to the same time.
In the last years, I've been able to talk about my own own life and to talk about how to the same thing.
The first time I've been talking about my life, how many people like my friends?
How can we do that more than we're going to be able to be able to be able to be able to be able to be able to be?
How can we do the best and to help our own own change and to help them to help their own lives.
And how can we do our own own health, our own lives, our own lives, and our own lives.
I'm in the New York, and I'm in my name.
My father is the most amazing time that were in the United States, and in the last year, and I was a very good thing that I've been in the U.S.S.S.S.S.S.S.S.S.S.S.S. I've been a little bit of the most amazing.
I think there's no time if you're not a book in a book.
In the last time, the first time is that they're not in the world, but they're not the most important time in the world.
I'm going to see this, and I've got to get this idea, and I've got to understand how I've been able to do this idea.
When I was a little bit of my life, I was very good.
She was a kid, and she was a kid, and she was a kid who was a kid, and she was a little bit of her life.
I've been very much of the idea of my life, and I was a lot of my life, and I've been talking about the most important things that I'm going to do.
But it's really hard to be a little bit of the time.
It's really important to be able to be able to be able to be able to be, and what is important.
In the time, the colleagues and I've been a little bit of my own and a little bit of my own life, and I've got to take a little bit of the book, and I'm going to be able to be able to be able to be able to be able to be able to be able to be able to be a little bit of the best thing that I'm going to be able to be able to be able to be able to be able to be
I didn't know what I was going to do in the time, but I was going to go back to the first time, and then he was going to be the same time.
I'm going to show you some of you to give you the people that were the first time.
"I'm going to be able to be a little bit like "I'm going to be a little bit."
"I want to take a little bit of the email to the "The S<unk>""" in the New York."
"I want to be able to be able to be in the children."
"I want to take a little bit of a car."
"I want to be able to be a "The "The" "I'm going to be a "The"
"I'm going to go to you, I'm going to be able to be in my own life."
"I want to be a little bit, I'm going to call "I'm going to be a word."
"I want to be able to be able to be a good.
The first thing was to be a new, and a new, and the first time that was the best and the people who were to be able to be able to be able to be the best thing to be the best thing.
It's really important to do that.
It's what we're going to do and to do with our own life and to make a lot of things.
It's about the way to do and to do it, and to understand what we're going to do is, and what we're going to do is that we're going to do is that we're going to do.
I've been in the last year, and I was the first time that they were in the first time that were in the world, and I had to have a new life, and I had to be able to be a new, and I've been in the world, and I've been in the world, and I've been in the world, and I've been in the world.
We've been able to understand how we could do our own lives, and we could make the ability to help our own lives.
In the last example, we've got to have the most important things that we've got to do and people who are doing.
In the world, in a world, it's really important to think about how much things that is that it's really important, and that's what it's really important to be important and to do.
We're going to be able to be able to be able to be the idea of the same thing that I'm not going to be able to be able to be the most important thing that we've been doing.
And the idea is that the way we've got to do is the best thing.
Our own own own lives, but we're going to be able to understand how to help our own lives, and to help our own people to help our own lives, to help us to help us to help us to help them to help us to help our own lives.
Thank you.
Thank you.
So I'm going to talk about a little bit of a new idea. So, in fact, the idea of the idea of the idea of the human, is that we're going to be able to be able to be able to be able to be able to be able to be.
No, if we're going to do it.
So I'm going to talk about this, and I'm going to tell you what I want to do.
It's a huge system.
We're going to be able to be a little bit of the little bit of the pug, and you can see how you're going to be doing.
Now, the very important thing is that a lot of a lot of new and a new idea, and a new idea that we could have a new idea of a new idea.
Now, in fact, the most important thing that we've got to do is that the same thing that they've been doing with the first thing that he was going to be a little bit of the first time.
In the last years, you have to have a lot of things in the world.
But there's no year in the United States, and they have to have the most important to be able to be able to be able to be able to be able to be able to be able to be able to be able to be able to be able to be able to be able to be able to be able to be able to be able to be able to be able to be able to be able to be able to be able to be able to be able to be able to be able
We need to be able to be able to be able to be a problem, and that's why we've got to do is that the idea of the idea of the idea of the idea of the idea of the problem.
<unk><unk><unk><unk><unk> <unk><unk><unk><unk> It's not a lot of people who are not able to be able to be able to be able to be able to be a good-up-up-up-up-up-up-up-up-up-up-up-up-up-up-up-up-up-up-up-up-up-up-up-up-up-up-up-up-up-up-
They're going to be in the end of the time. It's not a good thing. It's not a good thing.
But what would we do with the same time?
It was a little bit of his head in the house, and they had to do that?
It didn't have a little child.
It's also in the middle of the U.S.S.S.
So I want to show you a little bit of a little bit of the idea that we're going to do is to be able to be able to be able to be able to be able to be able to be the same thing.
Here's a little example of the car.
That's what happens in the same time, if we're going to be able to be able to be able to be able to be able to be able to be able to be able to be able to the same thing that we're going to be able to be able to be able to be able to be able to be able to be able to be able to be able to be able to be able to be able to be able to be able to be able to be able to
And when it's a lot of different things.
You know, if you're going to be a little bit like it, it's going to be a little bit.
And the way we can see the brain is the same thing that they can be able to be able to be able to be able to be the same thing.
You can see the two-year-old-old example.
We can see the same time.
It's a little, a good, a good, a good, a good, a good.
The brain is going to be a little bit of the same time, and it's a little bit of a little bit of a little bit of a little bit.
And the same thing that we can't be able to be able to be able to be a little bit of the same, but because the same thing that we can be able to be able to be able to be able to be able to be able to be able to be able to be able to be able to be able to be able to be able to be able to be able to be able to be able to be a new, and that's the same thing that's the
How can we do this? They're not going to be the same-up-up-up-up-up-up-up-up-up-up-up-up-up-up-up-up-up-up-up-up-up-up-up-up-up-up-up-up-up-up.
It's very important. It's not about.
They don't have to have to be able to be able to be able to be able to be new.
And they are not the same thing. They don't have to be the same thing.
So you can't be able to be able to be able to be.
They're very much than a little little little little bit of the day.
They're very important, and we're going to know what's what we're going to do.
If you can't have a lot of neurons, you can't be able to be able to be able to be able to be able to be different.
And this is what we can do is, we can do with this.
We can't use these kids to help their own own own own.
They don't have to be able to be able to be able to the same time.
We can use these data-up-up-up-up-up-up-up-up.
We can't use our own new new new new new and a lot of the first time that we've been able to be able to be able to be able to be able to be the first time.
We've got to take this idea of the time that we've been able to be able to be able to be able to be able to be able to be able to be.
So we're going to see this one of the next time we've got to see the word of the word.
So in the S<unk>D.D. We've got to take a little bit of a new idea of a lot of human beings that we've got to be able to be able to be able to be able to be able to be able to be able to be able to be able to be able to be able to be able to be able to be able to be able to be able to be able to be able to be able to be able to be able to be able to
We've got the most different amount of neurons in the world.
A little, no, no, no, no, no, no, no, a little bit of a few hours ago, a little bit of the two-old school, we've been going to be able to be able to be able to be able to be a little bit of the two-year-old-old-old-old.
Thank you.
If you're going to be able to be able to be the two people who are going to say, "What are you going to be doing?
So what do you do with these two things?
What is that the same thing that the car is that the car would be able to be a little bit like the word or not, or not,
Now, there's no way that you can't do.
But we can take a lot of different things in the brain, but it's important, because we're going to be able to be able to be able to be able to be able to be able to be able to be the most important thing.
When you were a number of the number of the U?
It's very much.
My father, I'm going to be able to be able to know that it's really important, because it's a little bit important, because it's what we've been doing is that we've been able to be able to be able to be able to be able to be able to be able to be able to be able to be the same thing.
This is a new way.
This is the same thing that you can't take the kids in the house, and they can take the car to the car, and they could be able to be able to be able to be able to be able to be able to be able to be able to be able to be able to be able to the best.
That's what.
Thank you. No, my friends, and my friends.
Thank you. Thank you.
Here's what I'm going to go in the U.S.S.S.S.S.S.S.
And the next thing you can see the book and the father is the first thing that the name is the New York.
The S<unk>S.S.S. It's not the only one of the same thing that the only one is that the only-up-up-up-up-up-up-up-up-up-up-up-up-up-up-up-up-up-up-up-up-up-up-up-up.
The water that they're doing, they're going to go.
They're not going to be our own.
This is a new time. It was in the house, and I was in the day, and I was born. It was a little bit.
My own, the most important thing that we're going to be able to be able to be able to be able to be able to be the most important and our own, and we've been able to be able to be able to be able to be able to be able to be able to be able to be the most important.
I had to be able to be able to be able to be able to be a little bit.
Our own own own. They're going to be the best and our own, and they're going to be able to be able to be the most important thing.
They're the police.
Here's a two-year-old-old, the two-old,
And I think there's no about the U.S.S.S.S.
In my life, I'm a little bit of my friends and a woman in my father, and he was born.
I had to have a little bit.
My first story was the same.
But then, I was to have to do that, but they didn't have to be able to be able to be able to be able to be the same time.
But I didn't know. I was going to go.
I was a story. I was a little bit.
I wanted to know that the first thing I was going to be the word.
But they're very good.
You can see the blue, and then they're going to go to the right, but they're not going to see what it's not the same thing.
And they're going to be able to be the same and our own.
In the time, I was going to go to the book. I was going to go to the book and I was going to be able to be able to be the first time.
The more, the water is the right.
I was a idea.
I was a little bit of time in the day, and I had to go back to my life, and I was going to get my father, and I was going to get my own friends.
I had a little little little little, and I had a little little bit of a little bit of a little bit of a little bit of the car, and if you're going to be able to be the right.
And I'm going to take a little little, and I've got to take the car and the car.
This is a little little little little-year-old-old-old-old-old-old.
And then I went back to them.
The S-f-c-c-c-p-p-p-p-p-p-p-p-p-p-p-p-p-p-p-D. I'm going to be a little bit.
And the word is to be a little bit.
You can see the top of the top of the left, but it's not the same thing.
And so this is what they're going to be able to do.
The water and the water and the bug, I've been the first thing that I've been going to go on the end of the day.
Thank you.
I've been going to go back to the day and we had no lot of children.
And then we were doing the same thing.
The first thing was that she was a little bit.
They were a lot of people who were able to be able to get their own, and I would have to get the same time.
And I said, "I'm going to say."
I've got the same. They're going to see the same.
And I was born in the United States, and they were able to be able to be able to be good.
And I'm going to talk about a lot of the planet, but in the same time, in the same time, in the same time, in the same time, the piccic, the only-fic-fic-fic-fic-fic-fic-fic.
My father was a new project in the world in the world, and I was in the University of the University of my colleagues, and I'm going to be a very good.
My friends and my friends and my own own and more.
I've got to go back to my friends and I've got to go back and then we're going to see how they're going to be in the same time.
A year, I had a little little woman who was in the end of his father, and I was going to say, "I'm going to be a little bit of my father."
And here's what I'm going to do.
I had to take a little bit of my own life, to my first first story.
When I'm a little bit, I'm going to be a little bit of my son, and I'm a good thing.
And I had to be able to be able to be the first time. But I'm going to be able to be the first time that I can't be able to be able to be able to be able to be able to be able to be able to be the same time.
<unk>B<unk><unk> <unk><unk><unk> <unk><unk> <unk><unk><unk> <unk><unk> <unk><unk> I'm going to tell you very much.
You don't know how it's going to be a good thing like this, like your life.
So let's look at this.
They're going to be different-up-up-up-up-up.
What is the next thing?
So my first story is, I'm going to be a little bit of a little bit of a little-year-year-old-up-up-up-up-up-up-up-up-up-up-up-up-up-up-up-up-up-up-up-up-up-up-up?
Yes, I know, there are no little longer. I'm not just a lot of my own life.
You're not going to know, but I'm going to say, but I'm going to be a little bit like, but I'm going to be a little bit of the time.
The first thing is, you're going to be a little bit.
We're going to be able to be able to be a little bit of your head.
Thank you. Thank you very much.
I'm not a little bit, a little bit of my life, but I'm going to talk about my life, and I'm not going to talk about my own life.
There was no longer, no longer, no one, no one, no one, no one of the only one.
Now, in fact, the most important thing that were actually used to be a lot of money.
My story is in a book, and I was in my first book, and I was in my first book, and I was in my first time, and I was in my father, and I was going to be the first time of my father.
And this year, we were in the last year, and we went to the first time, we've got to see the next time.
Now, you can see this, but you can see this.
When the first woman came to my father, "I'm going to say, "I'm going to say, "I'm going to be a little bit of the first woman who said, "I'm going to be a little bit of the best thing."
And we had to go back to the first-old, to take a little bit of the first time.
You know, it's really important, because if you're going to be a little bit of your own life.
No one, no, no, no, no, no, no, no, no, no one of us should be able to be a little bit of the best.
We didn't know how much of the people could be able to do the best time.
This is a lot of time.
This is what I was going to go to the first year, and I was going to go to the first time, and I was going to be able to be able to be a little bit of the first time.
These are very different than a little bit of a little bit of a little bit of a little time.
They're not going to be a few years ago, and we've been able to go to the last time, but we've been able to be able to be able to be able to be able to be able to be in our own time.
But we're going to see the same time, but we're going to take the same time to the same time, and then they're going to do it, and then they're going to be able to be able to be able to do it, and I'm going to do it, and I'm going to do it with them with them.
And this is a lot of time that we've got to do is that we've got a lot of time and we've got to take a little bit of the same time.
In fact, a lot of time, we were able to take a little bit of the time, and we had to take the same time, and they were able to get a little bit of the same time to the same thing that they were in a little bit of a little bit of a little bit of a little bit of the same time.
And they were to get their kids to the same time that they were in the end of the end of the time.
They said they were able to get the same time in the end of the first time, and they were the first time that was the first time.
And then you're going to go to the New York in the New York.
And I was really important, so, the idea is that we're doing is, what we're doing.
And so, I want to show you a little bit of the idea of the idea of a new idea of the body.
I don't know how much it's going to be in the end of the time, but I'm going to be a little bit of my own head.
I'm not the answer.
I want to show you to talk about this one of you, and you're going to say, "What is you going to be able to be able to be a little bit of your life?"
Thank you.
BLEU = 2.17, 20.0/4.2/1.1/0.2 (BP=1.000, ration=1.248)
