# Supplementary material for: Research on the prediction of English topic richness in the context of multimedia data
Source: PeerJ Comput Sci. 2024 Apr 16;10:e1967. doi: 10.7717/peerj-cs.1967 (PMC11042032; doi:10.7717/peerj-cs.1967)
Supplement: Supplemental Information 1 [file peerj-cs-10-1967-s001.zip › code/tf1.2_legacy/results/model_epoch_18_gs_30654]

- source: Sie war eine jährige Frau namens Alex
- expected: She was a yearold woman named Alex
- got: She was a woman named yearold name

- source: Und als ich das hörte war ich erleichtert
- expected: Now when I heard this I was so relieved
- got: And when I heard that I was an <UNK>

- source: Meine Kommilitonin bekam nämlich einen Brandstifter als ersten Patienten
- expected: My classmate got an arsonist for her first client
- got: Because my first <UNK> came from an in patients

- source: Das kriege ich hin dachte ich mir
- expected: This I thought I could handle
- got: I'll go ahead and I thought

- source: Aber ich habe es nicht hingekriegt
- expected: But I didn't handle it
- got: But I didn't <UNK> it

- source: Ich hielt dagegen
- expected: I pushed back
- got: I thought about it

- source: Das ist es was Psychologen einen AhaMoment nennen
- expected: That's what psychologists call an Aha moment
- got: That's what a <UNK> like a <UNK>

- source: Meldet euch wenn ihr in euren ern seid
- expected: Raise your hand if you're in your s
- got: Get yourself in your s

- source: Ich möchte ein paar von euch sehen
- expected: I really want to see some twentysomethings here
- got: I want to see some of you

- source: Oh yeah Ihr seid alle unglaublich
- expected: Oh yay Y'all's awesome
- got: Oh yeah you all are incredibly

- source: Dies ist nicht meine Meinung Das sind Fakten
- expected: This is not my opinion These are the facts
- got: This is not my opinion These are facts

- source: Werdet nicht panisch wenn ihr über  seid
- expected: People who are over  don't panic
- got: Don't <UNK> if you're off about percent

- source: Dieser Gruppe wird es gut gehen glaube ich
- expected: This crowd is going to be fine I think
- got: This group that's going to be good

- source: Die Presse redet über die Zeitverschiebung des Erwachsenwerdens
- expected: Newspapers talk about the changing timetable of adulthood
- got: The press started talking about the <UNK> <UNK>

- source: Wissenschaftler nennen die er eine verlängerte Pubertät
- expected: Researchers call the s an extended adolescence
- got: Scientists call that a <UNK> hit hit by government

- source: Das stimmt
- expected: It's true
- got: It's true

- source: Stimmt das nicht
- expected: Isn't that true
- got: Isn't that

- source: Gar nichts
- expected: Nothing happens
- got: Nothing else

- source: Wo sind die Leute in den ern hier
- expected: Where are the twentysomethings here
- got: Where are people in the s here

- source: Macht das nicht
- expected: Do not do that
- got: Does that not

- source: Es ist die Geschichte von Emma
- expected: It's a story about a woman named Emma
- got: This is the story of at about way

- source: Das ist Prokastination
- expected: That's procrastination
- got: This is <UNK>

- source: Was geschah also mit Emma
- expected: So what happened to Emma
- got: So what happened to business

- source: Es ist so einfach ihnen zu helfen
- expected: They are so easy to help
- got: It's so easy to help them

- source: Ihr entscheidet gerade jetzt über euer Leben
- expected: You're deciding your life right now
- got: Your couple of you're just going to be alive

- source: Vielen Dank
- expected: Thank you
- got: Thank you

- source: Ich habe mir vorgestellt wie das aussehen würde
- expected: I started to imagine what this would look like
- got: I was introduced going to look like this

- source: Mit diesem Werkzeug wurde die Grenze also durchbrochen
- expected: So with this tool this boundary has been broken
- got: So with this instrument was given the line

- source: Aber unsere Hände bleiben immer noch außerhalb des Bildschirms
- expected: But our two hands still remain outside the screen
- got: But our hands and don't remain outside the <UNK>

- source: Wie würde eine solche Zukunft aussehen
- expected: What would such a future look like
- got: What would a future like this

- source: Vielen Dank
- expected: Thank you
- got: Thank you

- source: Aber meine Mutter sagte Nein
- expected: But my tiger mother said No
- got: But my mom said No

- source: Aber die Erwachsenen mochten meine Idee nicht
- expected: But no adults liked the idea
- got: But the adults they didn't like my idea

- source: Mein Traum würde also nie wahr werden
- expected: My dream would never come true
- got: So my dream would never be true

- source: Aber das ist so ungerecht
- expected: But that's so unfair
- got: But this is so <UNK>

- source: Keiner da um mich etwas zu lehren Auch gut
- expected: Nobody around to teach me Fine
- got: No one around me to teach you something good

- source: Also wendete ich mich Büchern zu
- expected: I turned to books
- got: So I <UNK> to books on this

- source: Natürlich Bücher die in China verboten sind
- expected: Books banned in China of course
- got: Of course books are <UNK> in China are certainly

- source: Die gute Erde handelt vom Leben der chinesischen Bauern
- expected: The Good Earth is about Chinese peasant life
- got: The good Earth is about farmers the Chinese language

- source: Die Bibel ist interessant aber seltsam
- expected: The Bible is interesting but strange
- got: The Bible is interesting but odd

- source: Aber das ist ein Thema für ein anderes Mal
- expected: That's a topic for a different day
- got: But that's a bit different times to the topic

- source: Dies gewährt viele Einblicke
- expected: It offers many insights
- got: This is a lot of writing in these kinds

- source: Das vergleichende Lesen ist eigentlich nichts Neues
- expected: Comparative reading actually is nothing new
- got: The experience of reading is actually nothing new

- source: In der akademischen Welt ist es ein Standardverfahren
- expected: It's a standard practice in the academic world
- got: In the world it's a world it's a <UNK>

- source: So begann ich immer zwei Bücher gleichzeitig zu lesen
- expected: So I started reading books in pairs
- got: So I started to read two books

- source: Braut im Chinesischen bedeutet wörtlich übersetzt neue Mutter Ohoh
- expected: Bride in Chinese literally means new mother Uhoh
- got: <UNK> in the <UNK> means new mother new <UNK>

- source: Sogar ein zerplatzter Traum kann diesen Zweck erfüllen
- expected: Even a shattered dream can do that for you
- got: Even a <UNK> dream can make those purpose

- source: Mögen Bücher immer mit Ihnen sein
- expected: So may books be always with you
- got: <UNK> books always will be with you

- source: Vielen Dank
- expected: Thank you
- got: Thank you

- source: Vielen Dank
- expected: Thank you
- got: Thank you

- source: Vielen Dank
- expected: Thank you
- got: Thank you

- source: Und dann tat ich es
- expected: And then I did it
- got: And so I did

- source: Alle Einser
- expected: All of those A's
- got: All <UNK>

- source: Ich bin immer noch verdutzt über mein Verhalten
- expected: And I am still baffled by my behavior
- got: I'm still a <UNK> about my behavior

- source: Ich verstehe nicht woher der Gedanke kam
- expected: I don't understand where the idea came from
- got: I don't understand where the thought came from

- source: Ich fühlte mich richtig gut
- expected: I felt great
- got: I felt really good

- source: Es war doch so offensichtlich
- expected: I mean it should have been so blatantly obvious
- got: It was obvious

- source: Ich wurde nie erwischt
- expected: I was never caught
- got: I was never caught

- source: Eifersucht verblüfft mich
- expected: Jealousy baffles me
- got: <UNK> <UNK> me

- source: Sie ist so geheimnisvoll so tiefgreifend
- expected: It's so mysterious and it's so pervasive
- got: It's so uncomfortable

- source: Wir wissen dass Babys unter Eifersucht leiden
- expected: We know babies suffer from jealousy
- got: We know that babies <UNK> under beautiful bit

- source: Also keine untreue Helena keine Odyssee
- expected: Well no faithless Helen no Odyssey
- got: So no <UNK> no I do not think <UNK>

- source: Kein eifersüchtiger König keine Abenteuer aus  Nacht
- expected: No jealous king no Arabian Nights
- got: No <UNK> king had no night

- source: Kein Shakespeare
- expected: No Shakespeare
- got: No that <UNK>

- source: Wir denken an ein Stück Kuchen in LavendelTee eingetaucht
- expected: We think about a madeleine moistened in lavender tea
- got: We think of an enormous amount of <UNK>

- source: Wir vergessen wie rau seine Vision war
- expected: We forget how harsh his vision was
- got: We forget <UNK> his vision was his vision

- source: Wir vergessen wie erbarmungslos er ist
- expected: We forget how pitiless he is
- got: We forget how <UNK> it is

- source: Wenn wir eifersüchtig sind erzählen wir uns eine Geschichte
- expected: When we feel jealous we tell ourselves a story
- got: When we were tell us a story

- source: Eifersucht ist ermüdend
- expected: Jealousy is exhausting
- got: <UNK> is an <UNK> <UNK>

- source: Es ist ein hungriges Gefühl das genährt werden muss
- expected: It's a hungry emotion It must be fed
- got: It's a very difficult feeling to be <UNK>

- source: Was mag die Eifersucht
- expected: And what does jealousy like
- got: What is the <UNK>

- source: Eifersucht mag Informationen
- expected: Jealousy likes information
- got: It's kind of information

- source: Eifersucht mag Details
- expected: Jealousy likes details
- got: <UNK> say details

- source: Eifersucht mag Fotos
- expected: Jealousy likes photos
- got: You know kind of like pictures

- source: Deshalb ist Instagram auch so erfolgreich
- expected: That's why Instagram is such a hit
- got: So <UNK> is also successful

- source: Freud sollte später darüber schreiben
- expected: Freud would write about this later
- got: <UNK> should write about this later

- source: Weil sie unschuldig ist und jeder weiß das
- expected: Because she's blameless everybody knows it
- got: Because she is set out and it's the one

- source: Der Roman ist sehr gut in diesem Punkt
- expected: The novel is very good on this point
- got: The novel is very good at this point

- source: Ein ganzes Jahr lang
- expected: For a year A year
- got: It's an entire year

- source: Weil Lassen Sie uns mal ehrlich sein
- expected: Because I mean let's be real
- got: Because let's be honest

- source: Welch ungeheure wenn auch deplatzierte Kreativität Stimmt's
- expected: What immense if misplaced creativity Right
- got: <UNK> about military if you have it right

- source: Das ist etwas aus einem Roman
- expected: This is something from a novel
- got: This is something from a novel

- source: Das ist etwas aus einem Roman von Patricia Highsmith
- expected: This is something from a Patricia Highsmith novel
- got: This is a little bit from a novel <UNK>

- source: Highsmith ist eine meiner Lieblingsschriftstellerinnen
- expected: Now Highsmith is a particular favorite of mine
- got: <UNK> <UNK> is one of my <UNK>

- source: Nehmen wir Tom Ripley ihre berühmteste Figur
- expected: Take Tom Ripley her most famous character
- got: Let's take Tom <UNK> <UNK>

- source: Das ist eine Methode
- expected: That's one way to go
- got: This is a way of method

- source: Wir leben in einer eifersuchtsanfälligen Zeit
- expected: We live in jealous times
- got: We live in a <UNK> time

- source: Das ist mir so vertraut
- expected: Oh it's so familiar to me
- got: So this is very familiar

- source: Wir sind stolz auf Sie
- expected: We're proud of you
- got: We're proud of you

- source: Und im nächsten Moment liegen sie auf einer Wellenlänge
- expected: The next minute they're on the same side
- got: And the next moment they're <UNK>

- source: Ist es denn wirklich so einfach
- expected: Could it be so simple though
- got: Because it's really simple

- source: Wir könnten uns aneinander ausrichten
- expected: We could align ourselves with it
- got: We could go ahead with us

- source: Aber ich mag Notfallpläne
- expected: But I like contingency plans
- got: But I like to <UNK>

- source: Literatur allein enträtselt die Eifersucht
- expected: Fiction alone demystifies jealousy
- got: <UNK> alone was <UNK>

- source: Literatur allein kann sie zähmen lädt sie ein
- expected: Fiction alone domesticates it invites it to the table
- got: <UNK> alone can be under a bit of <UNK>

- source: Wir befinden uns in exzellenter Gesellschaft
- expected: We are in excellent company
- got: We are in this field of <UNK> society

- source: Vielen Dank
- expected: Thank you
- got: Thank you

- source: Es war ein wunderschöner Tag
- expected: It was a beautiful day
- got: It was a day of <UNK>

- source: Der Wald funkelte
- expected: The forest was sparkling
- got: The forest was <UNK>

- source: Wir kamen zu unserem Zeltplatz
- expected: We got to our campsite
- got: We got to our work life

- source: Wer räumt nach uns auf
- expected: Who cleans up after us
- got: Who keeps us

- source: Ich wollte sie kennenlernen  als Individuen
- expected: I wanted to get to know them as individuals
- got: I wanted to meet her individuals

- source: Ich wollte verstehen wer den Job macht
- expected: I wanted to understand who takes the job
- got: I wanted to understand who does that job

- source: Also startete ich ein Forschungsprojekt mit ihnen
- expected: So I started a research project with them
- got: So I started a <UNK> show with them

- source: Ich musste noch tiefer gehen
- expected: I needed to go deeper
- got: I had to go further in

- source: Also nahm ich einen Job als Reinigungskraft an
- expected: So I took the job as a sanitation worker
- got: So I took a job as a job

- source: Es war ein bemerkenswertes Privileg und eine aufregende Erfahrung
- expected: It was a remarkable privilege and an amazing education
- got: It's been an amazing privilege and an exciting experience

- source: Jeder fragt nach dem Gestank
- expected: Everyone asks about the smell
- got: Everybody says <UNK> to the <UNK>

- source: Dann ist da die Gefahr
- expected: Then there's the danger
- got: And then there's danger

- source: Das ist wirklich schlecht für die Arbeiter
- expected: That's really bad for the worker
- got: It's really bad for the workers

- source: Ich lernte auch über die Unbarmherzigkeit des Mülls
- expected: I also learned about the relentlessness of trash
- got: I learned about the <UNK> of <UNK>

- source: Er hört nicht auf zu entstehen
- expected: It never stops coming
- got: Now he doesn't stop happening

- source: Er muss immer in Bewegung sein
- expected: It must always be in motion
- got: It has to be in movement

- source: Und dann ist da das Stigma
- expected: And then there's the stigma
- got: And then that's the much the front person

- source: Sie sind die Wächter der öffentlichen Gesundheit
- expected: They are the first guardians of public health
- got: They are the <UNK> of public health

- source: Die Wirtschaft braucht sie
- expected: The economy needs them
- got: The economy needs them

- source: Ihre Arbeit so denke ich ist irgendwie liturgisch
- expected: Their work I think is kind of liturgical
- got: Her work I think that's kind of <UNK>

- source: Sie sehen die Straßen jeden Tag regelmäßig
- expected: They're on the streets every day rhythmically
- got: You see the streets of mean every day

- source: Sie tragen in vielen Städten Uniformen
- expected: They wear a uniform in many cities
- got: They wear in many <UNK>

- source: Man weiß wann man sie erwarten kann
- expected: You know when to expect them
- got: You know when you can expect to expect

- source: Und ihre Arbeit lässt uns unsere tun
- expected: And their work lets us do our work
- got: And their work makes us our to do

- source: Sie sind wie eine Rückversicherung
- expected: They are almost a form of reassurance
- got: They're like a <UNK>

- source: Alles wird gut
- expected: We're going to be okay
- got: Everything is going to be good

- source: Ich wollte glauben dass Paulie recht hatte
- expected: I want to believe that Paulie was right
- got: I wanted to believe that <UNK> was right

- source: Alles wird gut
- expected: We are going to be okay
- got: Everything is going to be good

- source: Es ist eine bemerkenswerte Statistik
- expected: It's a remarkable statistic
- got: It's a remarkable new place

- source: Nehmen Sie sich einen Moment sich zu bedanken
- expected: Take a moment to say thank you
- got: Take a moment to thank you

- source: Hallo TEDWomen was geht
- expected: Hello TEDWomen what's up
- got: Hello <UNK> what goes

- source: Das reicht nicht
- expected: Not good enough
- got: That's not enough

- source: Hallo TEDWomen was geht
- expected: Hello TEDWomen what is up
- got: Hello <UNK> what goes

- source: Schaut mal
- expected: Look
- got: Look that

- source: Zerebralparese ist nicht genetisch
- expected: CP is not genetic
- got: <UNK> is not genetic

- source: Sie ist kein Geburtsfehler Man kann sie nicht kriegen
- expected: It's not a birth defect You can't catch it
- got: It's not <UNK> You can't have them

- source: Kommt mal kurz mit
- expected: Come on a journey with me
- got: Come on for a minute

- source: Sechzehn leere Behindertenparkplätze
- expected: Sixteen empty handicapped spaces
- got: <UNK> empty <UNK>

- source: Cliffside Park in New Jersey ist meine Heimatstadt
- expected: Cliffside Park New Jersey is my hometown
- got: <UNK> park in New York my view is <UNK>

- source: Ich habe am Broadway gesteppt
- expected: I have tapdanced on Broadway
- got: I've got the <UNK> <UNK>

- source: Ja am Broadway Total verrückt
- expected: Yeah on Broadway It's crazy
- got: Yes <UNK> at the crazy <UNK>

- source: Aber eine Wunderkur fanden wir Yoga
- expected: But one miracle cure we did find was yoga
- got: But a <UNK> we found <UNK>

- source: Jetzt kann ich auch auf dem Kopf stehen
- expected: And now I can stand on my head
- got: So now I can also stand up with your head

- source: Alle liebten mich
- expected: Everybody loved me
- got: Everybody loved to me

- source: Aber ich bekam nie eine Rolle
- expected: But I never got cast
- got: But I never got a role

- source: Ein Stück über ein Mädchen mit CP
- expected: It's a play about a girl with CP
- got: A piece of girls about a girl

- source: Ich war ein Mädchen mit CP
- expected: I was a girl with CP
- got: I was a girl with <UNK>

- source: Ich habe Zerebralparese
- expected: I have cerebral palsy
- got: I have <UNK>

- source: Endlich frei Endlich frei
- expected: Free at last Free at last
- got: Finally end up free

- source: Gott sei Dank ich bin endlich frei
- expected: Thank God almighty I'm free at last
- got: Thank God I am finally for

- source: Ich bekam die Rolle nicht
- expected: I didn't get the part
- got: I didn't get the role

- source: Sherry Brown bekam die Rolle
- expected: Sherry Brown got the part
- got: <UNK> Brown got the role to play

- source: Die Uni imitierte das Leben
- expected: College was imitating life
- got: The university <UNK> the life

- source: Mein Traum wurde wahr
- expected: My dream was coming true
- got: My dream was true

- source: Sie stellten nur perfekte Leute ein
- expected: They only hired perfect people
- got: They just found some perfect people

- source: Aber Ausnahmen bestätigen ja die Regel
- expected: But there were exceptions to the rule
- got: But exceptions for that time yes

- source: Also wurde ich Komikerin
- expected: So I became a comic
- got: So I became a <UNK>

- source: Mein großer Durchbruch war
- expected: My big break came in
- got: My big break was

- source: Und wir waren live
- expected: And we were live right
- got: And we were live

- source: Ey ist die bekloppt
- expected: Yo is she retarded
- got: <UNK> is the most complex

- source: Und mein Favorit Armer HängelippenTerrorist
- expected: And my favorite Poor Gumbymouth terrorist
- got: And my <UNK> <UNK> <UNK>

- source: Hat sie ne Krankheit
- expected: What does she suffer from
- got: Did she have it <UNK>

- source: Wir sollten für sie beten
- expected: We should really pray for her
- got: We should pray for them

- source: Eine Behinderung ist so sichtbar wie die Herkunft
- expected: Disability is as visual as race
- got: A high is how invisible to the background

- source: Oder vielleicht nicht
- expected: Or maybe not
- got: Or maybe not

- source: Menschen starben darunter auch die Besatzung der Apollo
- expected: People died including the crew of Apollo
- got: People are also dying of <UNK> Apollo

- source: Doch warum gingen sie
- expected: So why did they go
- got: But why did they go

- source: Ich erinnere mich noch daran wie ich als Fünfjähriger
- expected: I remember watching the liftoff of Apollo
- got: I remember thinking of it as I <UNK>

- source: Man hört es überall
- expected: You hear it all the time
- got: You hear it everywhere

- source: Sie haben unser Leben verlängert und bereichert
- expected: They've expanded and enriched our lives
- got: It has our lives saved and more <UNK>

- source: Doch sie lösen nicht die großen Probleme der Menschheit
- expected: But they don't solve humanity's big problems
- got: But they don't solve the big issues of problems

- source: Was ist passiert
- expected: What happened
- got: What happened

- source: Aber diese Erklärung ist mir nicht gut genug
- expected: But I don't think that explanation is good enough
- got: But that explanation doesn't mean enough is fine

- source: Es erklärt hauptsächlich was mit Silicon Valley nicht stimmt
- expected: It mostly explains what's wrong with Silicon Valley
- got: It makes an amazing thing not <UNK> in Valley

- source: Wir könnten zum Mars fliegen wenn wir wollen
- expected: We could go to Mars if we want
- got: We could fly to Mars when we want

- source: NASA hat sogar schon einen Plan entworfen
- expected: NASA even has the outline of a plan
- got: NASA even has a plan already

- source: Schwierige Probleme sind schwierig
- expected: Hard problems are hard
- got: <UNK> problems are difficult

- source: Es nicht das Jahr
- expected: It is not
- got: It didn't

- source: Er war nur drei Tage entfernt
- expected: It was just three days away
- got: He was only three days away

- source: Weiß Gott es fehlt uns jedenfalls nicht an Herausforderungen
- expected: God knows we don't lack for the challenges
- got: Does God have it missing We don't be challenges

- source: Vielen Dank
- expected: Thank you very much
- got: Thank you

- source: Ich möchte euch einladen eure Augen zu schließen
- expected: I'd like to invite you to close your eyes
- got: I want to So you to finish your eyes

- source: Du musst dir das wirklich vorstellen
- expected: I need you to actually see this
- got: You need to really show you

- source: Das Licht scheint auf das Krümelmonster
- expected: The light is shining down on Cookie Monster
- got: It seems that light will turn off

- source: Einem sprechenden Pferd
- expected: It's a talking horse
- got: <UNK> <UNK> horse

- source: Jetzt folge mir in deine Küche
- expected: And then follow me into your kitchen
- got: Now I'm <UNK> in your kitchen

- source: Okay Jetzt öffne die Augen
- expected: Okay Open your eyes
- got: Okay Now your eyes are <UNK>

- source: Er heißt United States Memory Championship
- expected: It's called the United States Memory Championship
- got: It's called the <UNK> <UNK> <UNK> <UNK>

- source: Das ist verrückt
- expected: I was like this is unbelievable
- got: This is crazy

- source: Diese Leute müssen übernatürliche Fähigkeiten haben
- expected: These people must be freaks of nature
- got: These people have to have little skills

- source: Und Ed sagte Ich bin kein Inselbegabter
- expected: And Ed was like I'm not a savant
- got: And said I'm not a <UNK>

- source: Ich habe nur ein durchschnittliches Gedächtnis
- expected: In fact I have just an average memory
- got: I just have a memory of memory

- source: Kennst du Britney Spears
- expected: Do you know Britney Spears
- got: Do you want to have a sense of <UNK>

- source: Ich Was Nee Wieso
- expected: I'm like What No Why
- got: I said What

- source: Ich meine du musst ja irgendwo anfangen nicht wahr
- expected: I mean you've got to start somewhere right
- got: I mean you have to start somewhere right

- source: Ich habe eine Menge wirklich interessanter Leute getroffen
- expected: I met a host of really interesting people
- got: I really met a lot of really interesting people

- source: Das hier ist zum Beispiel EP
- expected: This is a guy called EP
- got: So here's for example

- source: Kim Peek kennen
- expected: This is Kim Peek
- got: In fact <UNK>

- source: Die Antwort war Nein
- expected: The answer was no
- got: The answer was no

- source: Sind sie klüger als wir
- expected: Are they smarter than the rest of us
- got: Are they obviously getting more than that

- source: Ja
- expected: Yeah
- got: Yes

- source: Das ist sein Name
- expected: That's his name
- got: It is his name

- source: Weißt du noch welches Wort es war
- expected: Do you remember what it was
- got: You know what happened

- source: Gleiches Wort unterschiedliches Erinnerungsvermögen das ist seltsam
- expected: Same word different amount of remembering that's weird
- got: <UNK> word <UNK> word is strange

- source: Was geht hier vor sich
- expected: What's going on here
- got: What is going on here

- source: Aber der Beruf des Bäckers wir kennen Bäcker
- expected: But the common noun baker we know bakers
- got: But the job of people we know <UNK>

- source: Bäcker tragen komische weiße Mützen
- expected: Bakers wear funny white hats
- got: <UNK> wear funny <UNK> or <UNK>

- source: Bäcker haben Mehl an ihren Händen
- expected: Bakers have flour on their hands
- got: <UNK> have <UNK> at their hands

- source: Vielleicht kennen wir sogar einen Bäcker
- expected: Maybe we even know a baker
- got: We may even know a wonderful paper

- source: Sie wurde als der Gedächtnispalast bekannt
- expected: It came to be known as the memory palace
- got: It became known as the <UNK>

- source: Die Körper können nicht richtig bestattet werden
- expected: The bodies can't be properly buried
- got: The body cannot be <UNK> right

- source: Es ist eine Tragödie nach der anderen
- expected: It's one tragedy compounding another
- got: It's a tragedy after the other

- source: Wie funktioniert es also
- expected: So how does this work
- got: So how does it work

- source: Aber es gab da ein Problem
- expected: But there was a problem
- got: But there was just this one problem

- source: Vielleicht ein Gedicht oder
- expected: Maybe it was a poem
- got: Maybe a poem is or a poem

- source: Ich musste feststellen dass es erstaunlich viel Spaß macht
- expected: And I found that this was shockingly fun
- got: I had to tell it it's much fun

- source: Ich konnte mir das niemals vorstellen
- expected: I never would have expected that
- got: I could never imagine it

- source: Ich vertiefte mich darin
- expected: And I got pretty into it
- got: I am crying in it

- source: Das sind nur Tricks
- expected: These are just tricks
- got: That's just tricks

- source: Gute Gedächtnisse sind antrainiert
- expected: Great memories are learned
- got: Good news <UNK> are <UNK>

- source: Wir erinnern uns wenn wir engagiert sind
- expected: We remember when we are deeply engaged
- got: We remember when we were involved

- source: Der Gedächtnispalast diese Gedächtnistechniken sie sind alle nur Abkürzungen
- expected: The memory palace these memory techniques they're just shortcuts
- got: The <UNK> of these are all <UNK>

- source: Tatsächlich sind es nicht mal wirkliche Abkürzungen
- expected: In fact they're not even really shortcuts
- got: In fact it's not real your real business at

- source: Sie funktionieren weil sie uns zwingen zu arbeiten
- expected: They work because they make you work
- got: They work because they work to do

- source: Aber es sind keine Abkürzungen
- expected: But there actually are no shortcuts
- got: But it's not a special interest group

- source: So werden Dinge im Gedächtnis verankert
- expected: This is how stuff is made memorable
- got: That's how things will be <UNK> in the memory

- source: Danke
- expected: Thank you
- got: Thank you

- source: Wie jeder Lehrer führte ich Tests und Prüfungen durch
- expected: And like any teacher I made quizzes and tests
- got: Like everyone I've <UNK> tests and I <UNK>

- source: Ich gab Hausaufgaben auf
- expected: I gave out homework assignments
- got: I was <UNK>

- source: Als die Arbeiten zurückkamen berechnete ich Noten
- expected: When the work came back I calculated grades
- got: As a works I <UNK> grades

- source: Einige meiner schlauesten Kinder schnitten nicht besonders gut ab
- expected: Some of my smartest kids weren't doing so well
- got: Some of my kids <UNK> don't do well

- source: Das ließ mich nachdenken
- expected: And that got me thinking
- got: So that was looking at me

- source: und wer das meiste Geld verdienen würde
- expected: And who's going to earn the most money
- got: Who who would make money

- source: Uns es war nicht soziale Intelligenz
- expected: And it wasn't social intelligence
- got: We didn't start social intelligence

- source: Es war Durchhaltevermögen
- expected: It was grit
- got: It was a great deal

- source: Durchhaltevermögen ist Leidenschaft und Ausdauer für sehr langfristige Ziele
- expected: Grit is passion and perseverance for very longterm goals
- got: <UNK> is passion and <UNK> <UNK> to have

- source: Durchhaltevermögen ist Stehvermögen
- expected: Grit is having stamina
- got: <UNK> is an <UNK> <UNK>

- source: Die ehrliche Antwort Ich weiß es nicht
- expected: The honest answer is I don't know
- got: The <UNK> answer I don't know

- source: Aber wir brauchen mehr
- expected: But we need more
- got: But we need more

- source: Das ist die Arbeit die vor uns liegt
- expected: That's the work that stands before us
- got: This is the work that we're talking about

- source: Vielen Dank
- expected: Thank you
- got: Thank you

- source: Ich überlegte auch Wie schließen wir das Gebäude
- expected: I also thought how to close the building
- got: And I tried How on how we <UNK> it

- source: Es verstärkt auch das Konzept der Tore
- expected: And it also reinforces this idea of the gates
- got: It also increases the concept of <UNK>

- source: Vielen Dank
- expected: Thank you very much
- got: Thank you

- source: Davon gibt es meiner Ansicht nach drei
- expected: And I think there are three
- got: There is some of my view of my view

- source: Mir fehlt der Überblick
- expected: I don't have an overview
- got: I missing the whole thing

- source: Aber ist das ein guter Beweis
- expected: But is that good evidence
- got: But is that a good evidence

- source: Meinungsumfragen erheben  klar  Meinungen
- expected: What opinion polls record is of course opinions
- got: <UNK> They don't really want opinions

- source: Was könnten sie sonst erheben
- expected: What else can they record
- got: What else could they do <UNK>

- source: Vertrauen Sie Politikern Vertrauen Sie Lehrern
- expected: Do you trust politicians Do you trust teachers
- got: And you trust it trust teachers

- source: Vertrauen Sie Fischhändlern
- expected: Do you trust fishmongers
- got: And you can trust it

- source: Vertrauen Sie Grundschullehrern
- expected: Do you trust elementary school teachers
- got: And you can trust it

- source: dann würden Sie wohl fragen Inwiefern genau
- expected: you would probably begin by saying To do what
- got: You would think that's probably more difficult

- source: Und das wäre eine vernünftige Reaktion
- expected: And that would be a perfectly sensible response
- got: And that would be an <UNK> response

- source: Völlig rational
- expected: That's a perfectly rational thing
- got: <UNK> rational

- source: Einfach
- expected: Simple
- got: Simple

- source: Zweitens kommen wir zum Ziel
- expected: Secondly what about the aim
- got: Secondly we come to the goal

- source: Das Ziel ist es mehr zu vertrauen
- expected: The aim is to have more trust
- got: The goal is to trust anymore

- source: Ehrlich gesagt finde ich das Ziel dumm
- expected: Well frankly I think that's a stupid aim
- got: The word I thought that was stupid

- source: Darauf würde ich nicht abzielen
- expected: It's not what I would aim at
- got: I wouldn't look at it

- source: Die Vertrauenswürdigkeit von Menschen einschätzen zu können
- expected: It's judging how trustworthy people are in particular respects
- got: The actually from humans you can get some <UNK>

- source: Sind sie kompetent Sind sie ehrlich Sind sie verlässlich
- expected: Are they competent Are they honest Are they reliable
- got: Are they <UNK> Are Are Are they're honest <UNK>

- source: Falls doch habe ich es noch nicht erkannt
- expected: If so I haven't yet spotted it
- got: If you still don't have the more <UNK>

- source: Aber danach suchen wir erst Vertrauenswürdigkeit dann Vertrauen
- expected: But that's what we're looking for trustworthiness before trust
- got: But after that we're looking for other trust

- source: Vertrauen ist die Reaktion
- expected: Trust is the response
- got: And you can see the response

- source: Viele dieser Systeme haben den gegenteiligen Effekt
- expected: A lot of these systems have the converse effect
- got: Many of these systems have <UNK> effect

- source: Sie funktionieren nicht wie beabsichtigt
- expected: They don't work as they're supposed to
- got: They don't work like <UNK>

- source: Hierzu kann sicherlich jeder Beispiele beitragen
- expected: You can all give your own examples there
- got: <UNK> can certainly put a examples of it

- source: So viel also zum Ziel
- expected: So so much for the aim
- got: So much for the goal

- source: Und nun zur Aufgabe
- expected: Now thirdly the task
- got: And now for the task

- source: Wir können das natürlich für uns selbst tun
- expected: Well we can do that for ourselves
- got: We can do that for natural to ourselves

- source: Wir können ein bisschen Vertrauenswürdigkeit gewinnen
- expected: We can rebuild a bit of trustworthiness
- got: We can win a little <UNK>

- source: Man muss also vertrauenswürdig sein
- expected: So you have to I think be trustworthy
- got: So you have to be the right around

- source: Wie geht das
- expected: How to do it
- got: How does this happen

- source: Hier ist ein einfaches kommerzielles Beispiel
- expected: Let me give you a simple commercial example
- got: Here's a real simple example

- source: Darin steckt eine wichtige Moral
- expected: I think there's a big lesson in that
- got: This is an important morality

- source: Danke
- expected: Thanks
- got: Thank you

- source: Der Film hat sie monatelang nicht mehr losgelassen
- expected: It totally dominated her imagination for months
- got: It has no <UNK> she didn't have the movie

- source: Ihr Lieblingscharakter war natürlich Glinda
- expected: Her favorite character was Glinda of course
- got: And so of course the match was <UNK>

- source: Aber Der Zauberer von Oz war anders
- expected: But The Wizard of Oz stood alone
- got: But the magic was done by <UNK>

- source: Er hat diesen Trend nicht gestartet
- expected: It did not start that trend
- got: He didn't go to this trend

- source: Sie wissen wovon ich rede oder
- expected: Do you know what I'm talking about
- got: You know what I do is an talk about

- source: Genau
- expected: Yeah
- got: Right

- source: Aber so passiert es nicht
- expected: But that's not how it happens
- got: But that's not what happens

- source: Zu jenem Zeitpunkt hatte ich ebenfalls einen Sohn
- expected: At that point I also had a son
- got: I think that at a son too

- source: Vergleichen Sie das mit Der Zauberer von Oz von
- expected: Compare this to  with The Wizard of Oz
- got: <UNK> this with the magic of magic of <UNK>

- source: Wie bringt Dorothy ihren Film zu einem guten Ende
- expected: How does Dorothy win her movie
- got: What does their movie take to a good film

- source: Warum stehst du da noch rum
- expected: Why are you still standing there
- got: Why are you still there with it

- source: Ich weiß nicht was ich machen soll
- expected: I don't know what I'm supposed to do
- got: I don't know what to do

- source: Es gibt keine Vorbilder für sie
- expected: There's no models for them
- got: There are no examples of them

- source: Ich weiß nicht ob Sie schon davon gehört haben
- expected: I don't know if you've heard of this
- got: I don't know if you've heard about it

- source: Versuchen Sie einmal diese Voraussetzung zu erfüllen
- expected: So try to meet that bar
- got: Try to see this value the value of value

- source: Verstanden Dankeschön
- expected: Right Thank you
- got: <UNK> Thank you

- source: Vielen Dank
- expected: Thank you very much
- got: Thank you

- source: Er fällt mit wehenden Fahnen durch den BechdelTest
- expected: It pretty much flunks the Bechdel test
- got: It falls with the <UNK> <UNK> with the <UNK>

- source: So stellen sich manche Hollywood vor
- expected: That's Hollywood for you
- got: That's what some of the months people might think

- source: Elf Das ist nicht übel
- expected: Eleven It's not bad
- got: <UNK> <UNK> That's not <UNK>

- source: Sie besagt dass
- expected: Here's what it said
- got: It says

- source: Wer sind diese Typen Was lernen sie
- expected: Who are these guys What are they learning
- got: Who are these guys What are they learning

- source: Was schaffen sie nicht zu lernen
- expected: What are they failing to learn
- got: What are they not to learn

- source: Nehmen wir diese Geschichte so auf
- expected: Are we soaking up that story
- got: Let's take this story like this

- source: Sie werden durcheinander gewirbelt
- expected: They're throwing it up in the air
- got: They're So <UNK> up

- source: ObiWan
- expected: ObiWan
- got: <UNK>

- source: ObiWan Kenobi und Glinda
- expected: ObiWan Kenobi and Glinda
- got: <UNK> <UNK> and <UNK>

- source: Was haben diese beiden gemeinsam
- expected: What do these two have in common
- got: What do these two things have been common

- source: Vielleicht ist es nicht nur das glitzernde Kleid
- expected: Maybe it's not just the sparkly dress
- got: Maybe it's not just the this is <UNK> a

- source: Ich denke diese beiden Figuren sind Experten
- expected: I think these people are experts
- got: I think these two characters are what are

- source: Außerdem sind sie Anführer
- expected: Now they are leaders
- got: And so of our leaders are in some leaders

- source: Ich möchte mehr Aufgaben wie diese
- expected: I want more quests like that
- got: I want to know how those guys

- source: Vielen Dank
- expected: Thank you
- got: Thank you

- source: Er lebt in einem kleinen Dorf im Süden Somalias
- expected: He lives in a small village in southern Somalia
- got: He lives in a little village in <UNK>

- source: Sein Dorf liegt in der Nähe von Mogadischu
- expected: His village is near Mogadishu
- got: His village is in the village of <UNK> <UNK>

- source: Es vergeht vielleicht ein Jahr aber nichts
- expected: Maybe a year passes nothing
- got: It might be an <UNK> but nothing

- source: Ihm wird diese junge Frau vorgestellt
- expected: He is introduced to this young woman
- got: It gets to introduced this young woman

- source: Schließlich heiratet er
- expected: He eventually gets married
- got: Finally he finally

- source: Er beginnt ein neues Leben
- expected: He starts this new life
- got: He's starting to make a new life

- source: Sein Leben hat einen Sinn
- expected: He has a purpose in life
- got: And you can see life is meaning

- source: Er hatte gewartet
- expected: He was waiting
- got: He had wait

- source: haben keine Arbeit gehen nicht zur Schule
- expected: percent don't work don't go to school
- got: We don't have a work to school

- source: Sie machen eigentlich gar nichts
- expected: They pretty much do nothing
- got: They don't actually do anything

- source: Wäre ich Terrorist geworden
- expected: Would I have become a terrorist
- got: Do I have become <UNK>

- source: Ich bin nicht sicher was ich antworten soll
- expected: I'm not really sure about the answer
- got: I'm not sure what I said

- source: Ich brachte rund  junge somalische Führungskräfte zusammen
- expected: I brought together about  young Somali leaders
- got: I brought about young social media together

- source: Es gab keine Arbeit und keine Möglichkeiten
- expected: There were no jobs no opportunities
- got: There was no job and no possibilities

- source: Sie suchten Leute wie ihn
- expected: They sought people like him out
- got: They were looking like people

- source: Aber diese Geschichte nimmt einen anderen Lauf
- expected: But his story takes a different route
- got: But this story takes a different <UNK>

- source: Aden erkannte die Gelegenheit und ergriff sie
- expected: Aden saw an opportunity and seized it
- got: So <UNK> realized the opportunity and they realized

- source: Er eröffnete eine Motorradgeschäft
- expected: He started a motorbike company
- got: He was <UNK> a <UNK>

- source: Wie unterscheidet sich diese Geschichte von der anderen
- expected: How is this story different
- got: How is that different from the other story

- source: Was macht den Unterschied aus
- expected: What makes his story different
- got: What makes a difference

- source: Man kann jungen Leuten beibringen Unternehmer zu sein
- expected: And you can train young people to be entrepreneurs
- got: You can teach young people teach entrepreneurs

- source: Also sah Mohamed eine Gelegenheit
- expected: So Mohamed saw an opportunity
- got: So <UNK> saw an opportunity

- source: Er gründete eine Landschaftsgärtnerei mit Blumenladen
- expected: He started a landscaping and design floral company
- got: He started a <UNK> with <UNK>

- source: Es gibt keine öffentlichen Parks in Mogadischu
- expected: There's no public park in Mogadishu
- got: There are no public spaces in public spaces

- source: Sie hatten unternehmerischen Lösungen für lokale Probleme
- expected: They came up with entrepreneurial solutions to local problems
- got: They had <UNK> solutions to local problems

- source: Es geht um die Erschaffung sozialer Effekte
- expected: It's about creating a social impact
- got: It's all about going from the social science

- source: Mohamed verkauft nicht einfach nur Blumen
- expected: Mohamed is not simply selling flowers
- got: <UNK> not just sell flowers

- source: Ich glaube er verkauft Hoffnung
- expected: I believe he is selling hope
- got: I think he's sold hope

- source: Vielen Dank
- expected: Thank you
- got: Thank you

- source: Aber diese Muscheln sind schwer zu finden
- expected: But you know these shells they're hard to find
- got: But these <UNK> are hard to find

- source: Sie sind von Sand umhüllt kaum zu sehen
- expected: They're covered in sand They're difficult to see
- got: They're completely <UNK> sand by sand

- source: Wissen zu teilen ist die größte aller Berufungen
- expected: Sharing knowledge is the greatest of all callings
- got: You know the greatest way to all the <UNK>

- source: Es gibt nichts dergleichen im Lande
- expected: There's nothing like it in the land
- got: There is nothing like in the <UNK> business

- source: Danke vielmals
- expected: Thank you very much
- got: Thank you very much

- source: Danke
- expected: Thank you
- got: Thank you

- source: Ein chinesischer Gelehrter versteht ca  Schriftzeichen
- expected: A Chinese scholar would understand  characters
- got: An <UNK> <UNK> is about <UNK>

- source: Sie brauchen nur  Schriftzeichen für ein einfaches Schriftverständnis
- expected: You only need  to understand the basic literacy
- got: They just need a simple <UNK> for an <UNK>

- source: Sind Sie bereit
- expected: You are ready
- got: Are you ready

- source: Daraus wird ein Mund
- expected: You get a mouth
- got: This is going to be a mouth

- source: Dieser Mensch geht spazieren
- expected: This is a person going for a walk
- got: This is a <UNK> story

- source: Mensch
- expected: Person
- got: Man

- source: Das ist ein Baum
- expected: This is a tree
- got: This is a tree

- source: Baum
- expected: Tree
- got: <UNK>

- source: Das ist ein Berg
- expected: This is a mountain
- got: That's a mountain

- source: Die Sonne
- expected: The sun
- got: The sun is

Bleu Score = 17.146408907717394
